# Supplementary material for: Estimating life expectancy and years of life lost for autistic people in the UK: a matched cohort study
Source: Lancet Reg Health Eur. 2023 Nov 23;36:100776. doi: 10.1016/j.lanepe.2023.100776 (PMC10769892; doi:10.1016/j.lanepe.2023.100776)
Supplement: Codelists [file mmc2.xlsx]

## Sheet: Sheet1
category	medcode/ahdcode	description	source1	source2	source3	source4	source5	source6
adhd	x6A61.00	Attention deficit hyperactivity disorder annual review	Alfageh et al., 2020	McKechnie et al., 2023
adhd	x8BPT.00	Drug therapy ADHD (attention deficit hyperactivity disorder)	Alfageh et al., 2020	McKechnie et al., 2023
adhd	x8BPT000	Stimulant drug therapy for ADHD	Alfageh et al., 2020
adhd	x8BPT100	Non-stimulant drug therapy for ADHD	Alfageh et al., 2020
adhd	x9Ngp.00	On drug ther ADHD (attention deficit hyperactivity disorder)	Alfageh et al., 2020	McKechnie et al., 2023
adhd	x9Ngp000	On stim drug ther ADHD (attention def hyperactivity disordr)	Alfageh et al., 2020	McKechnie et al., 2023
adhd	x9Ngp100	On non-stimulant drug therapy for ADHD	Alfageh et al., 2020
adhd	x9Ol8.00	ADHD monitoring invitation first letter	Alfageh et al., 2020
adhd	x9Ol9.00	ADHD monitoring invitation second letter	Alfageh et al., 2020
adhd	x9OlA.00	ADHD monitoring invitation third letter	Alfageh et al., 2020
adhd	xE2E..00	Childhood hyperkinetic syndrome	Alfageh et al., 2020	McKechnie et al., 2023
adhd	xE2E..11	Overactive child syndrome	Alfageh et al., 2020	McKechnie et al., 2023
adhd	xE2E0.00	Child attention deficit disorder	Alfageh et al., 2020	McKechnie et al., 2023
adhd	xE2E0000	Attention deficit without hyperactivity	Alfageh et al., 2020	McKechnie et al., 2023
adhd	xE2E0100	Attention deficit with hyperactivity	Alfageh et al., 2020	McKechnie et al., 2023
adhd	xE2E0z00	Child attention deficit disorder NOS	Alfageh et al., 2020	McKechnie et al., 2023
adhd	xE2E1.00	Hyperkinesis with developmental delay		McKechnie et al., 2023
adhd	xE2E2.00	Hyperkinetic conduct disorder		McKechnie et al., 2023
adhd	xE2Ey.00	Other hyperkinetic manifestation		McKechnie et al., 2023
adhd	xE2Ez.00	Hyperkinetic syndrome NOS		McKechnie et al., 2023
adhd	xEu90.00	[X]Hyperkinetic disorders	Alfageh et al., 2020	McKechnie et al., 2023
adhd	xEu90000	[X]Disturbance of activity and attention	Alfageh et al., 2020	McKechnie et al., 2023
adhd	xEu90011	[X]Attention deficit hyperactivity disorder	Alfageh et al., 2020	McKechnie et al., 2023
adhd	xEu90100	[X]Hyperkinetic conduct disorder		McKechnie et al., 2023
adhd	xEu90111	[X]Hyperkinetic disorder associated with conduct disorder		McKechnie et al., 2023
adhd	xEu90200	[X]Deficits in attention, motor control and perception		McKechnie et al., 2023
adhd	xEu90y00	[X]Other hyperkinetic disorders		McKechnie et al., 2023
adhd	xEu90z00	[X]Hyperkinetic disorder, unspecified		McKechnie et al., 2023
adhd	xEu90z11	[X]Hyperkinetic reaction of childhood or adolescence NOS		McKechnie et al., 2023
adhd	xEu90z12	[X]Hyperkinetic syndrome NOS		McKechnie et al., 2023
adhd	xEu9y700	[X]Attention deficit disorder		McKechnie et al., 2023
adhd	xZS9..00	Disorders of attention and motor control	Alfageh et al., 2020	McKechnie et al., 2023
adhd	xZS91.00	Attention deficit disorder	Alfageh et al., 2020	McKechnie et al., 2023
adhd	xZS91.11	ADD - Attention deficit disorder	Alfageh et al., 2020	McKechnie et al., 2023
adhd	xZS91.12	[X]Attention deficit disorder	Alfageh et al., 2020	McKechnie et al., 2023
adhd	xZS93.00	Deficits in attention motor control and perception	Alfageh et al., 2020	McKechnie et al., 2023
adhd	xZS93.11	DAMP - Deficits in attention motor control and perception	Alfageh et al., 2020	McKechnie et al., 2023
adhd	xZS94.00	Minimal brain dysfunction		McKechnie et al., 2023
adhd	xZS94.11	MBD - Minimal brain dysfunction		McKechnie et al., 2023
autism	xE140.00	Infantile autism	Alfageh et al., 2020	Sheehan et al., 2015	Snowmed
autism	xE140.11	Kanner's syndrome	Alfageh et al., 2020	Sheehan et al., 2015
autism	xE140.12	Autism	Alfageh et al., 2020	Sheehan et al., 2015	Snowmed
autism	xE140.13	Childhood autism	Alfageh et al., 2020	Sheehan et al., 2015	Snowmed
autism	xE140000	Active infantile autism	Alfageh et al., 2020	Sheehan et al., 2015	Snowmed
autism	xE140100	Residual infantile autism	Alfageh et al., 2020	Sheehan et al., 2015	Snowmed
autism	xE140z00	Infantile autism NOS	Alfageh et al., 2020	Sheehan et al., 2015	Snowmed
autism	xE141.00	Disintegrative psychosis†	Alfageh et al., 2020*
autism	xE141.11	Heller's syndrome†	Alfageh et al., 2020*
autism	xE141000	Active disintegrative psychoses†	Alfageh et al., 2020		Snowmed
autism	xEu84.00	[X]Pervasive developmental disorders	Alfageh et al., 2020	Sheehan et al., 2015	Snowmed
autism	xEu84000	[X]Childhood autism	Alfageh et al., 2020	Sheehan et al., 2015	Snowmed
autism	xEu84011	[X]Autistic disorder	Alfageh et al., 2020	Sheehan et al., 2015	Snowmed
autism	xEu84012	[X]Infantile autism	Alfageh et al., 2020	Sheehan et al., 2015	Snowmed
autism	xEu84013	[X]Infantile psychosis	Alfageh et al., 2020	Sheehan et al., 2015
autism	xEu84014	[X]Kanner's syndrome	Alfageh et al., 2020	Sheehan et al., 2015
autism	xEu84100	[X]Atypical autism	Alfageh et al., 2020	Sheehan et al., 2015	Snowmed
autism	xEu84111	[X]Atypical childhood psychosis	Alfageh et al., 2020	Sheehan et al., 2015
autism	xEu84112	[X]Mental retardation with autistic features†	Alfageh et al., 2020	Sheehan et al., 2015	Snowmed
autism	xEu84300	[X]Other childhood disintegrative disorder†	Alfageh et al., 2020	Sheehan et al., 2015	Snowmed
autism	xEu84311	[X]Dementia infantalis†	Alfageh et al., 2020	Sheehan et al., 2015
autism	xEu84312	[X]Disintegrative psychosis†	Alfageh et al., 2020	Sheehan et al., 2015
autism	xEu84313	[X]Heller's syndrome†	Alfageh et al., 2020	Sheehan et al., 2015
autism	xEu84314	[X]Symbiotic psychosis	Alfageh et al., 2020	Sheehan et al., 2015
autism	xEu84400	[X]Overactive disorder assoc mental retard/stereotype movts†	Alfageh et al., 2020	Sheehan et al., 2015
autism	xEu84500	[X]Asperger's syndrome	Alfageh et al., 2020	Sheehan et al., 2015	Snowmed
autism	xEu84511	[X]Autistic psychopathy	Alfageh et al., 2020	Sheehan et al., 2015	Snowmed
autism	xEu84y00	[X]Other pervasive developmental disorders	Alfageh et al., 2020	Sheehan et al., 2015	Snowmed
autism	xEu84z00	[X]Pervasive developmental disorder, unspecified	Alfageh et al., 2020	Sheehan et al., 2015	Snowmed
autism	xEu84z11	[X]Autistic spectrum disorder	Alfageh et al., 2020	Sheehan et al., 2015	Snowmed
cancer	x68W2400	Bowel scope (flexible sigmoidoscopy) screen: cancer detected	QOF v36 Codes for relevant malignancies
cancer	xB0...00	Malignant neoplasm of lip, oral cavity and pharynx	QOF v36 Codes for relevant malignancies	Cambridge comorbidity score
cancer	xB0...11	Carcinoma of lip, oral cavity and pharynx	QOF v36 Codes for relevant malignancies	Cambridge comorbidity score
cancer	xB00..00	Malignant neoplasm of lip	QOF v36 Codes for relevant malignancies	Cambridge comorbidity score
cancer	xB00..11	Carcinoma of lip	QOF v36 Codes for relevant malignancies	Cambridge comorbidity score
cancer	xB000.00	Malignant neoplasm of upper lip, vermilion border	QOF v36 Codes for relevant malignancies	Cambridge comorbidity score
cancer	xB000000	Malignant neoplasm of upper lip, external	QOF v36 Codes for relevant malignancies	Cambridge comorbidity score
cancer	xB000100	Malignant neoplasm of upper lip, lipstick area	QOF v36 Codes for relevant malignancies	Cambridge comorbidity score
cancer	xB000z00	Malignant neoplasm of upper lip, vermilion border NOS	QOF v36 Codes for relevant malignancies	Cambridge comorbidity score
cancer	xB001.00	Malignant neoplasm of lower lip, vermilion border	QOF v36 Codes for relevant malignancies	Cambridge comorbidity score
cancer	xB001000	Malignant neoplasm of lower lip, external	QOF v36 Codes for relevant malignancies	Cambridge comorbidity score
cancer	xB001100	Malignant neoplasm of lower lip, lipstick area	QOF v36 Codes for relevant malignancies	Cambridge comorbidity score
cancer	xB001z00	Malignant neoplasm of lower lip, vermilion border NOS	QOF v36 Codes for relevant malignancies	Cambridge comorbidity score
cancer	xB002.00	Malignant neoplasm of upper lip, inner aspect	QOF v36 Codes for relevant malignancies	Cambridge comorbidity score
cancer	xB002000	Malignant neoplasm of upper lip, buccal aspect	QOF v36 Codes for relevant malignancies
cancer	xB002100	Malignant neoplasm of upper lip, frenulum	QOF v36 Codes for relevant malignancies	Cambridge comorbidity score
cancer	xB002200	Malignant neoplasm of upper lip, mucosa	QOF v36 Codes for relevant malignancies	Cambridge comorbidity score
cancer	xB002300	Malignant neoplasm of upper lip, oral aspect	QOF v36 Codes for relevant malignancies	Cambridge comorbidity score
cancer	xB002z00	Malignant neoplasm of upper lip, inner aspect NOS	QOF v36 Codes for relevant malignancies	Cambridge comorbidity score
cancer	xB003.00	Malignant neoplasm of lower lip, inner aspect	QOF v36 Codes for relevant malignancies	Cambridge comorbidity score
cancer	xB003000	Malignant neoplasm of lower lip, buccal aspect	QOF v36 Codes for relevant malignancies	Cambridge comorbidity score
cancer	xB003100	Malignant neoplasm of lower lip, frenulum	QOF v36 Codes for relevant malignancies	Cambridge comorbidity score
cancer	xB003200	Malignant neoplasm of lower lip, mucosa	QOF v36 Codes for relevant malignancies	Cambridge comorbidity score
cancer	xB003300	Malignant neoplasm of lower lip, oral aspect	QOF v36 Codes for relevant malignancies	Cambridge comorbidity score
cancer	xB003z00	Malignant neoplasm of lower lip, inner aspect NOS	QOF v36 Codes for relevant malignancies	Cambridge comorbidity score
cancer	xB004.00	Malignant neoplasm of lip unspecified, inner aspect	QOF v36 Codes for relevant malignancies	Cambridge comorbidity score
cancer	xB004000	Malignant neoplasm of lip unspecified, buccal aspect	QOF v36 Codes for relevant malignancies	Cambridge comorbidity score
cancer	xB004200	Malignant neoplasm of lip unspecified, mucosa	QOF v36 Codes for relevant malignancies	Cambridge comorbidity score
cancer	xB004300	Malignant neoplasm of lip, oral aspect	QOF v36 Codes for relevant malignancies	Cambridge comorbidity score
cancer	xB004z00	Malignant neoplasm of lip, inner aspect NOS	QOF v36 Codes for relevant malignancies
cancer	xB005.00	Malignant neoplasm of commissure of lip	QOF v36 Codes for relevant malignancies	Cambridge comorbidity score
cancer	xB006.00	Malignant neoplasm of overlapping lesion of lip	QOF v36 Codes for relevant malignancies	Cambridge comorbidity score
cancer	xB007.00	Malignant neoplasm of lip, unspecified	QOF v36 Codes for relevant malignancies	Cambridge comorbidity score
cancer	xB00z000	Malignant neoplasm of lip, unspecified, external	QOF v36 Codes for relevant malignancies	Cambridge comorbidity score
cancer	xB00z100	Malignant neoplasm of lip, unspecified, lipstick area	QOF v36 Codes for relevant malignancies	Cambridge comorbidity score
cancer	xB00zz00	Malignant neoplasm of lip, vermilion border NOS	QOF v36 Codes for relevant malignancies	Cambridge comorbidity score
cancer	xB01..00	Malignant neoplasm of tongue	QOF v36 Codes for relevant malignancies	Cambridge comorbidity score
cancer	xB010.00	Malignant neoplasm of base of tongue	QOF v36 Codes for relevant malignancies	Cambridge comorbidity score
cancer	xB010.11	Malignant neoplasm of posterior third of tongue	QOF v36 Codes for relevant malignancies	Cambridge comorbidity score
cancer	xB010000	Malignant neoplasm of base of tongue dorsal surface	QOF v36 Codes for relevant malignancies	Cambridge comorbidity score
cancer	xB010z00	Malignant neoplasm of fixed part of tongue NOS	QOF v36 Codes for relevant malignancies	Cambridge comorbidity score
cancer	xB011.00	Malignant neoplasm of dorsal surface of tongue	QOF v36 Codes for relevant malignancies	Cambridge comorbidity score
cancer	xB011000	Malignant neoplasm of anterior 2/3 of tongue dorsal surface	QOF v36 Codes for relevant malignancies
cancer	xB011100	Malignant neoplasm of midline of tongue	QOF v36 Codes for relevant malignancies
cancer	xB011z00	Malignant neoplasm of dorsum of tongue NOS	QOF v36 Codes for relevant malignancies	Cambridge comorbidity score
cancer	xB012.00	Malignant neoplasm of tongue, tip and lateral border	QOF v36 Codes for relevant malignancies	Cambridge comorbidity score
cancer	xB013.00	Malignant neoplasm of ventral surface of tongue	QOF v36 Codes for relevant malignancies	Cambridge comorbidity score
cancer	xB013000	Malignant neoplasm of anterior 2/3 of tongue ventral surface	QOF v36 Codes for relevant malignancies	Cambridge comorbidity score
cancer	xB013100	Malignant neoplasm of frenulum linguae	QOF v36 Codes for relevant malignancies	Cambridge comorbidity score
cancer	xB013z00	Malignant neoplasm of ventral tongue surface NOS	QOF v36 Codes for relevant malignancies	Cambridge comorbidity score
cancer	xB014.00	Malignant neoplasm of anterior 2/3 of tongue unspecified	QOF v36 Codes for relevant malignancies	Cambridge comorbidity score
cancer	xB015.00	Malignant neoplasm of tongue, junctional zone	QOF v36 Codes for relevant malignancies	Cambridge comorbidity score
cancer	xB016.00	Malignant neoplasm of lingual tonsil	QOF v36 Codes for relevant malignancies	Cambridge comorbidity score
cancer	xB017.00	Malignant overlapping lesion of tongue	QOF v36 Codes for relevant malignancies	Cambridge comorbidity score
cancer	xB01y.00	Malignant neoplasm of other sites of tongue	QOF v36 Codes for relevant malignancies	Cambridge comorbidity score
cancer	xB01z.00	Malignant neoplasm of tongue NOS	QOF v36 Codes for relevant malignancies	Cambridge comorbidity score
cancer	xB02..00	Malignant neoplasm of major salivary glands	QOF v36 Codes for relevant malignancies	Cambridge comorbidity score
cancer	xB020.00	Malignant neoplasm of parotid gland	QOF v36 Codes for relevant malignancies	Cambridge comorbidity score
cancer	xB021.00	Malignant neoplasm of submandibular gland	QOF v36 Codes for relevant malignancies	Cambridge comorbidity score
cancer	xB022.00	Malignant neoplasm of sublingual gland	QOF v36 Codes for relevant malignancies	Cambridge comorbidity score
cancer	xB023.00	Malignant neoplasm, overlapping lesion of major saliv gland	QOF v36 Codes for relevant malignancies
cancer	xB02y.00	Malignant neoplasm of other major salivary glands	QOF v36 Codes for relevant malignancies	Cambridge comorbidity score
cancer	xB02z.00	Malignant neoplasm of major salivary gland NOS	QOF v36 Codes for relevant malignancies	Cambridge comorbidity score
cancer	xB03..00	Malignant neoplasm of gum	QOF v36 Codes for relevant malignancies	Cambridge comorbidity score
cancer	xB030.00	Malignant neoplasm of upper gum	QOF v36 Codes for relevant malignancies	Cambridge comorbidity score
cancer	xB031.00	Malignant neoplasm of lower gum	QOF v36 Codes for relevant malignancies	Cambridge comorbidity score
cancer	xB03y.00	Malignant neoplasm of other sites of gum	QOF v36 Codes for relevant malignancies	Cambridge comorbidity score
cancer	xB03z.00	Malignant neoplasm of gum NOS	QOF v36 Codes for relevant malignancies	Cambridge comorbidity score
cancer	xB04..00	Malignant neoplasm of floor of mouth	QOF v36 Codes for relevant malignancies	Cambridge comorbidity score
cancer	xB040.00	Malignant neoplasm of anterior portion of floor of mouth	QOF v36 Codes for relevant malignancies	Cambridge comorbidity score
cancer	xB041.00	Malignant neoplasm of lateral portion of floor of mouth	QOF v36 Codes for relevant malignancies	Cambridge comorbidity score
cancer	xB042.00	Malignant neoplasm, overlapping lesion of floor of mouth	QOF v36 Codes for relevant malignancies	Cambridge comorbidity score
cancer	xB04y.00	Malignant neoplasm of other sites of floor of mouth	QOF v36 Codes for relevant malignancies	Cambridge comorbidity score
cancer	xB04z.00	Malignant neoplasm of floor of mouth NOS	QOF v36 Codes for relevant malignancies	Cambridge comorbidity score
cancer	xB05..00	Malignant neoplasm of other and unspecified parts of mouth	QOF v36 Codes for relevant malignancies	Cambridge comorbidity score
cancer	xB050.00	Malignant neoplasm of cheek mucosa	QOF v36 Codes for relevant malignancies	Cambridge comorbidity score
cancer	xB050.11	Malignant neoplasm of buccal mucosa	QOF v36 Codes for relevant malignancies	Cambridge comorbidity score
cancer	xB051.00	Malignant neoplasm of vestibule of mouth	QOF v36 Codes for relevant malignancies	Cambridge comorbidity score
cancer	xB051000	Malignant neoplasm of upper buccal sulcus	QOF v36 Codes for relevant malignancies	Cambridge comorbidity score
cancer	xB051100	Malignant neoplasm of lower buccal sulcus	QOF v36 Codes for relevant malignancies	Cambridge comorbidity score
cancer	xB051z00	Malignant neoplasm of vestibule of mouth NOS	QOF v36 Codes for relevant malignancies
cancer	xB052.00	Malignant neoplasm of hard palate	QOF v36 Codes for relevant malignancies	Cambridge comorbidity score
cancer	xB053.00	Malignant neoplasm of soft palate	QOF v36 Codes for relevant malignancies	Cambridge comorbidity score
cancer	xB054.00	Malignant neoplasm of uvula	QOF v36 Codes for relevant malignancies	Cambridge comorbidity score
cancer	xB055.00	Malignant neoplasm of palate unspecified	QOF v36 Codes for relevant malignancies	Cambridge comorbidity score
cancer	xB055000	Malignant neoplasm of junction of hard and soft palate	QOF v36 Codes for relevant malignancies	Cambridge comorbidity score
cancer	xB055100	Malignant neoplasm of roof of mouth	QOF v36 Codes for relevant malignancies	Cambridge comorbidity score
cancer	xB055z00	Malignant neoplasm of palate NOS	QOF v36 Codes for relevant malignancies	Cambridge comorbidity score
cancer	xB056.00	Malignant neoplasm of retromolar area	QOF v36 Codes for relevant malignancies	Cambridge comorbidity score
cancer	xB057.00	Overlapping lesion of other and unspecified parts of mouth	QOF v36 Codes for relevant malignancies	Cambridge comorbidity score
cancer	xB05y.00	Malignant neoplasm of other specified mouth parts	QOF v36 Codes for relevant malignancies	Cambridge comorbidity score
cancer	xB05z.00	Malignant neoplasm of mouth NOS	QOF v36 Codes for relevant malignancies	Cambridge comorbidity score
cancer	xB05z000	Kaposi's sarcoma of palate	QOF v36 Codes for relevant malignancies	Cambridge comorbidity score
cancer	xB06..00	Malignant neoplasm of oropharynx	QOF v36 Codes for relevant malignancies	Cambridge comorbidity score
cancer	xB060.00	Malignant neoplasm of tonsil	QOF v36 Codes for relevant malignancies	Cambridge comorbidity score
cancer	xB060000	Malignant neoplasm of faucial tonsil	QOF v36 Codes for relevant malignancies	Cambridge comorbidity score
cancer	xB060100	Malignant neoplasm of palatine tonsil	QOF v36 Codes for relevant malignancies	Cambridge comorbidity score
cancer	xB060200	Malignant neoplasm of overlapping lesion of tonsil	QOF v36 Codes for relevant malignancies	Cambridge comorbidity score
cancer	xB060z00	Malignant neoplasm tonsil NOS	QOF v36 Codes for relevant malignancies	Cambridge comorbidity score
cancer	xB061.00	Malignant neoplasm of tonsillar fossa	QOF v36 Codes for relevant malignancies	Cambridge comorbidity score
cancer	xB062.00	Malignant neoplasm of tonsillar pillar	QOF v36 Codes for relevant malignancies	Cambridge comorbidity score
cancer	xB062000	Malignant neoplasm of faucial pillar	QOF v36 Codes for relevant malignancies	Cambridge comorbidity score
cancer	xB062100	Malignant neoplasm of glossopalatine fold	QOF v36 Codes for relevant malignancies	Cambridge comorbidity score
cancer	xB062200	Malignant neoplasm of palatoglossal arch	QOF v36 Codes for relevant malignancies	Cambridge comorbidity score
cancer	xB062300	Malignant neoplasm of palatopharyngeal arch	QOF v36 Codes for relevant malignancies	Cambridge comorbidity score
cancer	xB062z00	Malignant neoplasm of tonsillar fossa NOS	QOF v36 Codes for relevant malignancies	Cambridge comorbidity score
cancer	xB063.00	Malignant neoplasm of vallecula	QOF v36 Codes for relevant malignancies	Cambridge comorbidity score
cancer	xB064.00	Malignant neoplasm of anterior epiglottis	QOF v36 Codes for relevant malignancies	Cambridge comorbidity score
cancer	xB064000	Malignant neoplasm of epiglottis, free border	QOF v36 Codes for relevant malignancies	Cambridge comorbidity score
cancer	xB064100	Malignant neoplasm of glossoepiglottic fold	QOF v36 Codes for relevant malignancies	Cambridge comorbidity score
cancer	xB064z00	Malignant neoplasm of anterior epiglottis NOS	QOF v36 Codes for relevant malignancies	Cambridge comorbidity score
cancer	xB065.00	Malignant neoplasm of junctional region of epiglottis	QOF v36 Codes for relevant malignancies	Cambridge comorbidity score
cancer	xB066.00	Malignant neoplasm of lateral wall of oropharynx	QOF v36 Codes for relevant malignancies	Cambridge comorbidity score
cancer	xB067.00	Malignant neoplasm of posterior wall of oropharynx	QOF v36 Codes for relevant malignancies	Cambridge comorbidity score
cancer	xB06y.00	Malignant neoplasm of oropharynx, other specified sites	QOF v36 Codes for relevant malignancies	Cambridge comorbidity score
cancer	xB06y000	Malignant neoplasm of branchial cleft	QOF v36 Codes for relevant malignancies
cancer	xB06yz00	Malignant neoplasm of other specified site of oropharynx NOS	QOF v36 Codes for relevant malignancies	Cambridge comorbidity score
cancer	xB06z.00	Malignant neoplasm of oropharynx NOS	QOF v36 Codes for relevant malignancies	Cambridge comorbidity score
cancer	xB07..00	Malignant neoplasm of nasopharynx	QOF v36 Codes for relevant malignancies	Cambridge comorbidity score
cancer	xB070.00	Malignant neoplasm of roof of nasopharynx	QOF v36 Codes for relevant malignancies	Cambridge comorbidity score
cancer	xB071.00	Malignant neoplasm of posterior wall of nasopharynx	QOF v36 Codes for relevant malignancies	Cambridge comorbidity score
cancer	xB071000	Malignant neoplasm of adenoid	QOF v36 Codes for relevant malignancies	Cambridge comorbidity score
cancer	xB071100	Malignant neoplasm of pharyngeal tonsil	QOF v36 Codes for relevant malignancies	Cambridge comorbidity score
cancer	xB071z00	Malignant neoplasm of posterior wall of nasopharynx NOS	QOF v36 Codes for relevant malignancies	Cambridge comorbidity score
cancer	xB072.00	Malignant neoplasm of lateral wall of nasopharynx	QOF v36 Codes for relevant malignancies	Cambridge comorbidity score
cancer	xB072000	Malignant neoplasm of pharyngeal recess	QOF v36 Codes for relevant malignancies	Cambridge comorbidity score
cancer	xB072z00	Malignant neoplasm of lateral wall of nasopharynx NOS	QOF v36 Codes for relevant malignancies	Cambridge comorbidity score
cancer	xB073.00	Malignant neoplasm of anterior wall of nasopharynx	QOF v36 Codes for relevant malignancies	Cambridge comorbidity score
cancer	xB073100	Malignant neoplasm of nasopharyngeal soft palate surface	QOF v36 Codes for relevant malignancies
cancer	xB073200	Malignant neoplasm posterior margin nasal septum and choanae	QOF v36 Codes for relevant malignancies	Cambridge comorbidity score
cancer	xB073z00	Malignant neoplasm of anterior wall of nasopharynx NOS	QOF v36 Codes for relevant malignancies	Cambridge comorbidity score
cancer	xB074.00	Malignant neoplasm, overlapping lesion of nasopharynx	QOF v36 Codes for relevant malignancies	Cambridge comorbidity score
cancer	xB07y.00	Malignant neoplasm of other specified site of nasopharynx	QOF v36 Codes for relevant malignancies	Cambridge comorbidity score
cancer	xB07z.00	Malignant neoplasm of nasopharynx NOS	QOF v36 Codes for relevant malignancies	Cambridge comorbidity score
cancer	xB08..00	Malignant neoplasm of hypopharynx	QOF v36 Codes for relevant malignancies	Cambridge comorbidity score
cancer	xB080.00	Malignant neoplasm of postcricoid region	QOF v36 Codes for relevant malignancies	Cambridge comorbidity score
cancer	xB081.00	Malignant neoplasm of pyriform sinus	QOF v36 Codes for relevant malignancies	Cambridge comorbidity score
cancer	xB082.00	Malignant neoplasm aryepiglottic fold, hypopharyngeal aspect	QOF v36 Codes for relevant malignancies	Cambridge comorbidity score
cancer	xB083.00	Malignant neoplasm of posterior pharynx	QOF v36 Codes for relevant malignancies	Cambridge comorbidity score
cancer	xB08y.00	Malignant neoplasm of other specified hypopharyngeal site	QOF v36 Codes for relevant malignancies	Cambridge comorbidity score
cancer	xB08z.00	Malignant neoplasm of hypopharynx NOS	QOF v36 Codes for relevant malignancies	Cambridge comorbidity score
cancer	xB0z..00	Malig neop other/ill-defined sites lip, oral cavity, pharynx	QOF v36 Codes for relevant malignancies	Cambridge comorbidity score
cancer	xB0z0.00	Malignant neoplasm of pharynx unspecified	QOF v36 Codes for relevant malignancies	Cambridge comorbidity score
cancer	xB0z1.00	Malignant neoplasm of Waldeyer's ring	QOF v36 Codes for relevant malignancies	Cambridge comorbidity score
cancer	xB0z2.00	Malignant neoplasm of laryngopharynx	QOF v36 Codes for relevant malignancies	Cambridge comorbidity score
cancer	xB0zy.00	Malignant neoplasm of other sites lip, oral cavity, pharynx	QOF v36 Codes for relevant malignancies	Cambridge comorbidity score
cancer	xB0zz.00	Malignant neoplasm of lip, oral cavity and pharynx NOS	QOF v36 Codes for relevant malignancies	Cambridge comorbidity score
cancer	xB1...00	Malignant neoplasm of digestive organs and peritoneum	QOF v36 Codes for relevant malignancies	Cambridge comorbidity score
cancer	xB1...11	Carcinoma of digestive organs and peritoneum	QOF v36 Codes for relevant malignancies	Cambridge comorbidity score
cancer	xB10..00	Malignant neoplasm of oesophagus	QOF v36 Codes for relevant malignancies	Cambridge comorbidity score
cancer	xB100.00	Malignant neoplasm of cervical oesophagus	QOF v36 Codes for relevant malignancies	Cambridge comorbidity score
cancer	xB101.00	Malignant neoplasm of thoracic oesophagus	QOF v36 Codes for relevant malignancies	Cambridge comorbidity score
cancer	xB102.00	Malignant neoplasm of abdominal oesophagus	QOF v36 Codes for relevant malignancies	Cambridge comorbidity score
cancer	xB103.00	Malignant neoplasm of upper third of oesophagus	QOF v36 Codes for relevant malignancies	Cambridge comorbidity score
cancer	xB104.00	Malignant neoplasm of middle third of oesophagus	QOF v36 Codes for relevant malignancies	Cambridge comorbidity score
cancer	xB105.00	Malignant neoplasm of lower third of oesophagus	QOF v36 Codes for relevant malignancies	Cambridge comorbidity score
cancer	xB106.00	Malignant neoplasm, overlapping lesion of oesophagus	QOF v36 Codes for relevant malignancies	Cambridge comorbidity score
cancer	xB107.00	Siewert type I adenocarcinoma	QOF v36 Codes for relevant malignancies	Cambridge comorbidity score
cancer	xB10y.00	Malignant neoplasm of other specified part of oesophagus	QOF v36 Codes for relevant malignancies	Cambridge comorbidity score
cancer	xB10z.00	Malignant neoplasm of oesophagus NOS	QOF v36 Codes for relevant malignancies	Cambridge comorbidity score
cancer	xB10z.11	Oesophageal cancer	QOF v36 Codes for relevant malignancies	Cambridge comorbidity score
cancer	xB11..00	Malignant neoplasm of stomach	QOF v36 Codes for relevant malignancies	Cambridge comorbidity score
cancer	xB11..11	Gastric neoplasm	QOF v36 Codes for relevant malignancies	Cambridge comorbidity score
cancer	xB110.00	Malignant neoplasm of cardia of stomach	QOF v36 Codes for relevant malignancies	Cambridge comorbidity score
cancer	xB110000	Malignant neoplasm of cardiac orifice of stomach	QOF v36 Codes for relevant malignancies	Cambridge comorbidity score
cancer	xB110100	Malignant neoplasm of cardio-oesophageal junction of stomach	QOF v36 Codes for relevant malignancies	Cambridge comorbidity score
cancer	xB110111	Malignant neoplasm of gastro-oesophageal junction	QOF v36 Codes for relevant malignancies	Cambridge comorbidity score
cancer	xB110z00	Malignant neoplasm of cardia of stomach NOS	QOF v36 Codes for relevant malignancies	Cambridge comorbidity score
cancer	xB111.00	Malignant neoplasm of pylorus of stomach	QOF v36 Codes for relevant malignancies	Cambridge comorbidity score
cancer	xB111000	Malignant neoplasm of prepylorus of stomach	QOF v36 Codes for relevant malignancies	Cambridge comorbidity score
cancer	xB111100	Malignant neoplasm of pyloric canal of stomach	QOF v36 Codes for relevant malignancies	Cambridge comorbidity score
cancer	xB111z00	Malignant neoplasm of pylorus of stomach NOS	QOF v36 Codes for relevant malignancies	Cambridge comorbidity score
cancer	xB112.00	Malignant neoplasm of pyloric antrum of stomach	QOF v36 Codes for relevant malignancies	Cambridge comorbidity score
cancer	xB113.00	Malignant neoplasm of fundus of stomach	QOF v36 Codes for relevant malignancies	Cambridge comorbidity score
cancer	xB114.00	Malignant neoplasm of body of stomach	QOF v36 Codes for relevant malignancies	Cambridge comorbidity score
cancer	xB115.00	Malignant neoplasm of lesser curve of stomach unspecified	QOF v36 Codes for relevant malignancies	Cambridge comorbidity score
cancer	xB116.00	Malignant neoplasm of greater curve of stomach unspecified	QOF v36 Codes for relevant malignancies	Cambridge comorbidity score
cancer	xB117.00	Malignant neoplasm, overlapping lesion of stomach	QOF v36 Codes for relevant malignancies	Cambridge comorbidity score
cancer	xB118.00	Siewert type II adenocarcinoma	QOF v36 Codes for relevant malignancies	Cambridge comorbidity score
cancer	xB119.00	Siewert type III adenocarcinoma	QOF v36 Codes for relevant malignancies	Cambridge comorbidity score
cancer	xB11y.00	Malignant neoplasm of other specified site of stomach	QOF v36 Codes for relevant malignancies	Cambridge comorbidity score
cancer	xB11y000	Malignant neoplasm of anterior wall of stomach NEC	QOF v36 Codes for relevant malignancies	Cambridge comorbidity score
cancer	xB11y100	Malignant neoplasm of posterior wall of stomach NEC	QOF v36 Codes for relevant malignancies	Cambridge comorbidity score
cancer	xB11yz00	Malignant neoplasm of other specified site of stomach NOS	QOF v36 Codes for relevant malignancies	Cambridge comorbidity score
cancer	xB11z.00	Malignant neoplasm of stomach NOS	QOF v36 Codes for relevant malignancies	Cambridge comorbidity score
cancer	xB12..00	Malignant neoplasm of small intestine and duodenum	QOF v36 Codes for relevant malignancies	Cambridge comorbidity score
cancer	xB120.00	Malignant neoplasm of duodenum	QOF v36 Codes for relevant malignancies	Cambridge comorbidity score
cancer	xB121.00	Malignant neoplasm of jejunum	QOF v36 Codes for relevant malignancies	Cambridge comorbidity score
cancer	xB122.00	Malignant neoplasm of ileum	QOF v36 Codes for relevant malignancies	Cambridge comorbidity score
cancer	xB123.00	Malignant neoplasm of Meckel's diverticulum	QOF v36 Codes for relevant malignancies	Cambridge comorbidity score
cancer	xB124.00	Malignant neoplasm, overlapping lesion of small intestine	QOF v36 Codes for relevant malignancies	Cambridge comorbidity score
cancer	xB12y.00	Malignant neoplasm of other specified site small intestine	QOF v36 Codes for relevant malignancies	Cambridge comorbidity score
cancer	xB12z.00	Malignant neoplasm of small intestine NOS	QOF v36 Codes for relevant malignancies	Cambridge comorbidity score
cancer	xB13..00	Malignant neoplasm of colon	QOF v36 Codes for relevant malignancies	Cambridge comorbidity score
cancer	xB130.00	Malignant neoplasm of hepatic flexure of colon	QOF v36 Codes for relevant malignancies	Cambridge comorbidity score
cancer	xB131.00	Malignant neoplasm of transverse colon	QOF v36 Codes for relevant malignancies	Cambridge comorbidity score
cancer	xB132.00	Malignant neoplasm of descending colon	QOF v36 Codes for relevant malignancies	Cambridge comorbidity score
cancer	xB133.00	Malignant neoplasm of sigmoid colon	QOF v36 Codes for relevant malignancies	Cambridge comorbidity score
cancer	xB134.00	Malignant neoplasm of caecum	QOF v36 Codes for relevant malignancies	Cambridge comorbidity score
cancer	xB134.11	Carcinoma of caecum	QOF v36 Codes for relevant malignancies	Cambridge comorbidity score
cancer	xB135.00	Malignant neoplasm of appendix	QOF v36 Codes for relevant malignancies	Cambridge comorbidity score
cancer	xB136.00	Malignant neoplasm of ascending colon	QOF v36 Codes for relevant malignancies	Cambridge comorbidity score
cancer	xB137.00	Malignant neoplasm of splenic flexure of colon	QOF v36 Codes for relevant malignancies	Cambridge comorbidity score
cancer	xB138.00	Malignant neoplasm, overlapping lesion of colon	QOF v36 Codes for relevant malignancies	Cambridge comorbidity score
cancer	xB139.00	Hereditary nonpolyposis colon cancer	QOF v36 Codes for relevant malignancies	Cambridge comorbidity score
cancer	xB13y.00	Malignant neoplasm of other specified sites of colon	QOF v36 Codes for relevant malignancies	Cambridge comorbidity score
cancer	xB13z.00	Malignant neoplasm of colon NOS	QOF v36 Codes for relevant malignancies	Cambridge comorbidity score
cancer	xB13z.11	Colonic cancer	QOF v36 Codes for relevant malignancies	Cambridge comorbidity score
cancer	xB14..00	Malignant neoplasm of rectum, rectosigmoid junction and anus	QOF v36 Codes for relevant malignancies	Cambridge comorbidity score
cancer	xB140.00	Malignant neoplasm of rectosigmoid junction	QOF v36 Codes for relevant malignancies	Cambridge comorbidity score
cancer	xB141.00	Malignant neoplasm of rectum	QOF v36 Codes for relevant malignancies	Cambridge comorbidity score
cancer	xB141.11	Carcinoma of rectum	QOF v36 Codes for relevant malignancies	Cambridge comorbidity score
cancer	xB141.12	Rectal carcinoma	QOF v36 Codes for relevant malignancies	Cambridge comorbidity score
cancer	xB142.00	Malignant neoplasm of anal canal	QOF v36 Codes for relevant malignancies	Cambridge comorbidity score
cancer	xB142.11	Anal carcinoma	QOF v36 Codes for relevant malignancies	Cambridge comorbidity score
cancer	xB142000	Malignant neoplasm of cloacogenic zone	QOF v36 Codes for relevant malignancies	Cambridge comorbidity score
cancer	xB143.00	Malignant neoplasm of anus unspecified	QOF v36 Codes for relevant malignancies	Cambridge comorbidity score
cancer	xB14y.00	Malig neop other site rectum, rectosigmoid junction and anus	QOF v36 Codes for relevant malignancies	Cambridge comorbidity score
cancer	xB14z.00	Malignant neoplasm rectum,rectosigmoid junction and anus NOS	QOF v36 Codes for relevant malignancies	Cambridge comorbidity score
cancer	xB15..00	Malignant neoplasm of liver and intrahepatic bile ducts	QOF v36 Codes for relevant malignancies	Cambridge comorbidity score
cancer	xB150.00	Primary malignant neoplasm of liver	QOF v36 Codes for relevant malignancies	Cambridge comorbidity score
cancer	xB150000	Primary carcinoma of liver	QOF v36 Codes for relevant malignancies	Cambridge comorbidity score
cancer	xB150100	Hepatoblastoma of liver	QOF v36 Codes for relevant malignancies	Cambridge comorbidity score
cancer	xB150200	Primary angiosarcoma of liver	QOF v36 Codes for relevant malignancies	Cambridge comorbidity score
cancer	xB150300	Hepatocellular carcinoma	QOF v36 Codes for relevant malignancies	Cambridge comorbidity score
cancer	xB150z00	Primary malignant neoplasm of liver NOS	QOF v36 Codes for relevant malignancies	Cambridge comorbidity score
cancer	xB151.00	Malignant neoplasm of intrahepatic bile ducts	QOF v36 Codes for relevant malignancies	Cambridge comorbidity score
cancer	xB151000	Malignant neoplasm of interlobular bile ducts	QOF v36 Codes for relevant malignancies	Cambridge comorbidity score
cancer	xB151100	Malignant neoplasm of interlobular biliary canals	QOF v36 Codes for relevant malignancies
cancer	xB151200	Malignant neoplasm of intrahepatic biliary passages	QOF v36 Codes for relevant malignancies	Cambridge comorbidity score
cancer	xB151400	Malignant neoplasm of intrahepatic gall duct	QOF v36 Codes for relevant malignancies	Cambridge comorbidity score
cancer	xB151z00	Malignant neoplasm of intrahepatic bile ducts NOS	QOF v36 Codes for relevant malignancies	Cambridge comorbidity score
cancer	xB152.00	Malignant neoplasm of liver unspecified	QOF v36 Codes for relevant malignancies	Cambridge comorbidity score
cancer	xB153.00	Secondary malignant neoplasm of liver	QOF v36 Codes for relevant malignancies	Cambridge comorbidity score
cancer	xB15z.00	Malignant neoplasm of liver and intrahepatic bile ducts NOS	QOF v36 Codes for relevant malignancies	Cambridge comorbidity score
cancer	xB16..00	Malignant neoplasm gallbladder and extrahepatic bile ducts	QOF v36 Codes for relevant malignancies	Cambridge comorbidity score
cancer	xB160.00	Malignant neoplasm of gallbladder	QOF v36 Codes for relevant malignancies	Cambridge comorbidity score
cancer	xB160.11	Carcinoma gallbladder	QOF v36 Codes for relevant malignancies	Cambridge comorbidity score
cancer	xB161.00	Malignant neoplasm of extrahepatic bile ducts	QOF v36 Codes for relevant malignancies	Cambridge comorbidity score
cancer	xB161000	Malignant neoplasm of cystic duct	QOF v36 Codes for relevant malignancies	Cambridge comorbidity score
cancer	xB161100	Malignant neoplasm of hepatic duct	QOF v36 Codes for relevant malignancies	Cambridge comorbidity score
cancer	xB161200	Malignant neoplasm of common bile duct	QOF v36 Codes for relevant malignancies	Cambridge comorbidity score
cancer	xB161211	Carcinoma common bile duct	QOF v36 Codes for relevant malignancies	Cambridge comorbidity score
cancer	xB161300	Malignant neoplasm of sphincter of Oddi	QOF v36 Codes for relevant malignancies
cancer	xB161z00	Malignant neoplasm of extrahepatic bile ducts NOS	QOF v36 Codes for relevant malignancies	Cambridge comorbidity score
cancer	xB162.00	Malignant neoplasm of ampulla of Vater	QOF v36 Codes for relevant malignancies	Cambridge comorbidity score
cancer	xB163.00	Malignant neoplasm, overlapping lesion of biliary tract	QOF v36 Codes for relevant malignancies	Cambridge comorbidity score
cancer	xB16y.00	Malignant neoplasm other gallbladder/extrahepatic bile duct	QOF v36 Codes for relevant malignancies	Cambridge comorbidity score
cancer	xB16z.00	Malignant neoplasm gallbladder/extrahepatic bile ducts NOS	QOF v36 Codes for relevant malignancies	Cambridge comorbidity score
cancer	xB17..00	Malignant neoplasm of pancreas	QOF v36 Codes for relevant malignancies	Cambridge comorbidity score
cancer	xB170.00	Malignant neoplasm of head of pancreas	QOF v36 Codes for relevant malignancies	Cambridge comorbidity score
cancer	xB171.00	Malignant neoplasm of body of pancreas	QOF v36 Codes for relevant malignancies	Cambridge comorbidity score
cancer	xB172.00	Malignant neoplasm of tail of pancreas	QOF v36 Codes for relevant malignancies	Cambridge comorbidity score
cancer	xB173.00	Malignant neoplasm of pancreatic duct	QOF v36 Codes for relevant malignancies	Cambridge comorbidity score
cancer	xB174.00	Malignant neoplasm of Islets of Langerhans	QOF v36 Codes for relevant malignancies	Cambridge comorbidity score
cancer	xB175.00	Malignant neoplasm, overlapping lesion of pancreas	QOF v36 Codes for relevant malignancies	Cambridge comorbidity score
cancer	xB176.00	Somatostatinoma of pancreas	QOF v36 Codes for relevant malignancies
cancer	xB17y.00	Malignant neoplasm of other specified sites of pancreas	QOF v36 Codes for relevant malignancies	Cambridge comorbidity score
cancer	xB17y000	Malignant neoplasm of ectopic pancreatic tissue	QOF v36 Codes for relevant malignancies	Cambridge comorbidity score
cancer	xB17yz00	Malignant neoplasm of specified site of pancreas NOS	QOF v36 Codes for relevant malignancies	Cambridge comorbidity score
cancer	xB17z.00	Malignant neoplasm of pancreas NOS	QOF v36 Codes for relevant malignancies	Cambridge comorbidity score
cancer	xB18..00	Malignant neoplasm of retroperitoneum and peritoneum	QOF v36 Codes for relevant malignancies	Cambridge comorbidity score
cancer	xB180.00	Malignant neoplasm of retroperitoneum	QOF v36 Codes for relevant malignancies	Cambridge comorbidity score
cancer	xB180000	Malignant neoplasm of periadrenal tissue	QOF v36 Codes for relevant malignancies
cancer	xB180100	Malignant neoplasm of perinephric tissue	QOF v36 Codes for relevant malignancies	Cambridge comorbidity score
cancer	xB180200	Malignant neoplasm of retrocaecal tissue	QOF v36 Codes for relevant malignancies	Cambridge comorbidity score
cancer	xB180z00	Malignant neoplasm of retroperitoneum NOS	QOF v36 Codes for relevant malignancies	Cambridge comorbidity score
cancer	xB181.00	Mesothelioma of peritoneum	QOF v36 Codes for relevant malignancies	Cambridge comorbidity score
cancer	xB182.00	Overlapping malign lesion of retroperitoneum and peritoneum	QOF v36 Codes for relevant malignancies	Cambridge comorbidity score
cancer	xB18y.00	Malignant neoplasm of specified parts of peritoneum	QOF v36 Codes for relevant malignancies	Cambridge comorbidity score
cancer	xB18y000	Malignant neoplasm of mesocolon	QOF v36 Codes for relevant malignancies
cancer	xB18y100	Malignant neoplasm of mesocaecum	QOF v36 Codes for relevant malignancies	Cambridge comorbidity score
cancer	xB18y200	Malignant neoplasm of mesorectum	QOF v36 Codes for relevant malignancies	Cambridge comorbidity score
cancer	xB18y300	Malignant neoplasm of omentum	QOF v36 Codes for relevant malignancies	Cambridge comorbidity score
cancer	xB18y400	Malignant neoplasm of parietal peritoneum	QOF v36 Codes for relevant malignancies	Cambridge comorbidity score
cancer	xB18y500	Malignant neoplasm of pelvic peritoneum	QOF v36 Codes for relevant malignancies	Cambridge comorbidity score
cancer	xB18y600	Malignant neoplasm of the pouch of Douglas	QOF v36 Codes for relevant malignancies	Cambridge comorbidity score
cancer	xB18y700	Malignant neoplasm of mesentery	QOF v36 Codes for relevant malignancies	Cambridge comorbidity score
cancer	xB18yz00	Malignant neoplasm of specified parts of peritoneum NOS	QOF v36 Codes for relevant malignancies	Cambridge comorbidity score
cancer	xB18z.00	Malignant neoplasm of retroperitoneum and peritoneum NOS	QOF v36 Codes for relevant malignancies	Cambridge comorbidity score
cancer	xB1z..00	Malig neop oth/ill-defined sites digestive tract/peritoneum	QOF v36 Codes for relevant malignancies	Cambridge comorbidity score
cancer	xB1z0.00	Malignant neoplasm of intestinal tract, part unspecified	QOF v36 Codes for relevant malignancies	Cambridge comorbidity score
cancer	xB1z0.11	Cancer of bowel	QOF v36 Codes for relevant malignancies	Cambridge comorbidity score
cancer	xB1z1.00	Malignant neoplasm of spleen NEC	QOF v36 Codes for relevant malignancies	Cambridge comorbidity score
cancer	xB1z1000	Angiosarcoma of spleen	QOF v36 Codes for relevant malignancies
cancer	xB1z1100	Fibrosarcoma of spleen	QOF v36 Codes for relevant malignancies	Cambridge comorbidity score
cancer	xB1z1z00	Malignant neoplasm of spleen NOS	QOF v36 Codes for relevant malignancies	Cambridge comorbidity score
cancer	xB1z2.00	Malignant neoplasm, overlapping lesion of digestive system	QOF v36 Codes for relevant malignancies	Cambridge comorbidity score
cancer	xB1zy.00	Malignant neoplasm other spec digestive tract and peritoneum	QOF v36 Codes for relevant malignancies	Cambridge comorbidity score
cancer	xB1zz.00	Malignant neoplasm of digestive tract and peritoneum NOS	QOF v36 Codes for relevant malignancies	Cambridge comorbidity score
cancer	xB2...00	Malig neop of respiratory tract and intrathoracic organs	QOF v36 Codes for relevant malignancies	Cambridge comorbidity score
cancer	xB2...11	Carcinoma of respiratory tract and intrathoracic organs	QOF v36 Codes for relevant malignancies	Cambridge comorbidity score
cancer	xB20..00	Malig neop nasal cavities, middle ear and accessory sinuses	QOF v36 Codes for relevant malignancies	Cambridge comorbidity score
cancer	xB200.00	Malignant neoplasm of nasal cavities	QOF v36 Codes for relevant malignancies	Cambridge comorbidity score
cancer	xB200000	Malignant neoplasm of cartilage of nose	QOF v36 Codes for relevant malignancies	Cambridge comorbidity score
cancer	xB200100	Malignant neoplasm of nasal conchae	QOF v36 Codes for relevant malignancies	Cambridge comorbidity score
cancer	xB200200	Malignant neoplasm of septum of nose	QOF v36 Codes for relevant malignancies	Cambridge comorbidity score
cancer	xB200300	Malignant neoplasm of vestibule of nose	QOF v36 Codes for relevant malignancies	Cambridge comorbidity score
cancer	xB200z00	Malignant neoplasm of nasal cavities NOS	QOF v36 Codes for relevant malignancies	Cambridge comorbidity score
cancer	xB201.00	Malig neop auditory tube, middle ear and mastoid air cells	QOF v36 Codes for relevant malignancies	Cambridge comorbidity score
cancer	xB201000	Malignant neoplasm of auditory (Eustachian) tube	QOF v36 Codes for relevant malignancies
cancer	xB201100	Malignant neoplasm of tympanic cavity	QOF v36 Codes for relevant malignancies	Cambridge comorbidity score
cancer	xB201200	Malignant neoplasm of tympanic antrum	QOF v36 Codes for relevant malignancies	Cambridge comorbidity score
cancer	xB201300	Malignant neoplasm of mastoid air cells	QOF v36 Codes for relevant malignancies	Cambridge comorbidity score
cancer	xB201z00	Malig neop auditory tube, middle ear, mastoid air cells NOS	QOF v36 Codes for relevant malignancies	Cambridge comorbidity score
cancer	xB202.00	Malignant neoplasm of maxillary sinus	QOF v36 Codes for relevant malignancies	Cambridge comorbidity score
cancer	xB203.00	Malignant neoplasm of ethmoid sinus	QOF v36 Codes for relevant malignancies	Cambridge comorbidity score
cancer	xB204.00	Malignant neoplasm of frontal sinus	QOF v36 Codes for relevant malignancies	Cambridge comorbidity score
cancer	xB205.00	Malignant neoplasm of sphenoidal sinus	QOF v36 Codes for relevant malignancies	Cambridge comorbidity score
cancer	xB206.00	Malignant neoplasm, overlapping lesion of accessory sinuses	QOF v36 Codes for relevant malignancies	Cambridge comorbidity score
cancer	xB20y.00	Malig neop other site nasal cavity, middle ear and sinuses	QOF v36 Codes for relevant malignancies	Cambridge comorbidity score
cancer	xB20z.00	Malignant neoplasm of accessory sinus NOS	QOF v36 Codes for relevant malignancies	Cambridge comorbidity score
cancer	xB21..00	Malignant neoplasm of larynx	QOF v36 Codes for relevant malignancies	Cambridge comorbidity score
cancer	xB210.00	Malignant neoplasm of glottis	QOF v36 Codes for relevant malignancies	Cambridge comorbidity score
cancer	xB211.00	Malignant neoplasm of supraglottis	QOF v36 Codes for relevant malignancies	Cambridge comorbidity score
cancer	xB212.00	Malignant neoplasm of subglottis	QOF v36 Codes for relevant malignancies	Cambridge comorbidity score
cancer	xB213.00	Malignant neoplasm of laryngeal cartilage	QOF v36 Codes for relevant malignancies	Cambridge comorbidity score
cancer	xB213000	Malignant neoplasm of arytenoid cartilage	QOF v36 Codes for relevant malignancies	Cambridge comorbidity score
cancer	xB213100	Malignant neoplasm of cricoid cartilage	QOF v36 Codes for relevant malignancies	Cambridge comorbidity score
cancer	xB213300	Malignant neoplasm of thyroid cartilage	QOF v36 Codes for relevant malignancies	Cambridge comorbidity score
cancer	xB213z00	Malignant neoplasm of laryngeal cartilage NOS	QOF v36 Codes for relevant malignancies	Cambridge comorbidity score
cancer	xB214.00	Malignant neoplasm, overlapping lesion of larynx	QOF v36 Codes for relevant malignancies	Cambridge comorbidity score
cancer	xB215.00	Malignant neoplasm of epiglottis NOS	QOF v36 Codes for relevant malignancies	Cambridge comorbidity score
cancer	xB21y.00	Malignant neoplasm of larynx, other specified site	QOF v36 Codes for relevant malignancies	Cambridge comorbidity score
cancer	xB21z.00	Malignant neoplasm of larynx NOS	QOF v36 Codes for relevant malignancies	Cambridge comorbidity score
cancer	xB22..00	Malignant neoplasm of trachea, bronchus and lung	QOF v36 Codes for relevant malignancies	Cambridge comorbidity score
cancer	xB220.00	Malignant neoplasm of trachea	QOF v36 Codes for relevant malignancies	Cambridge comorbidity score
cancer	xB220100	Malignant neoplasm of mucosa of trachea	QOF v36 Codes for relevant malignancies	Cambridge comorbidity score
cancer	xB220z00	Malignant neoplasm of trachea NOS	QOF v36 Codes for relevant malignancies	Cambridge comorbidity score
cancer	xB221.00	Malignant neoplasm of main bronchus	QOF v36 Codes for relevant malignancies	Cambridge comorbidity score
cancer	xB221000	Malignant neoplasm of carina of bronchus	QOF v36 Codes for relevant malignancies	Cambridge comorbidity score
cancer	xB221100	Malignant neoplasm of hilus of lung	QOF v36 Codes for relevant malignancies	Cambridge comorbidity score
cancer	xB221z00	Malignant neoplasm of main bronchus NOS	QOF v36 Codes for relevant malignancies	Cambridge comorbidity score
cancer	xB222.00	Malignant neoplasm of upper lobe, bronchus or lung	QOF v36 Codes for relevant malignancies	Cambridge comorbidity score
cancer	xB222.11	Pancoast's syndrome	QOF v36 Codes for relevant malignancies	Cambridge comorbidity score
cancer	xB222000	Malignant neoplasm of upper lobe bronchus	QOF v36 Codes for relevant malignancies	Cambridge comorbidity score
cancer	xB222100	Malignant neoplasm of upper lobe of lung	QOF v36 Codes for relevant malignancies	Cambridge comorbidity score
cancer	xB222z00	Malignant neoplasm of upper lobe, bronchus or lung NOS	QOF v36 Codes for relevant malignancies	Cambridge comorbidity score
cancer	xB223.00	Malignant neoplasm of middle lobe, bronchus or lung	QOF v36 Codes for relevant malignancies	Cambridge comorbidity score
cancer	xB223000	Malignant neoplasm of middle lobe bronchus	QOF v36 Codes for relevant malignancies	Cambridge comorbidity score
cancer	xB223100	Malignant neoplasm of middle lobe of lung	QOF v36 Codes for relevant malignancies	Cambridge comorbidity score
cancer	xB223z00	Malignant neoplasm of middle lobe, bronchus or lung NOS	QOF v36 Codes for relevant malignancies	Cambridge comorbidity score
cancer	xB224.00	Malignant neoplasm of lower lobe, bronchus or lung	QOF v36 Codes for relevant malignancies	Cambridge comorbidity score
cancer	xB224000	Malignant neoplasm of lower lobe bronchus	QOF v36 Codes for relevant malignancies	Cambridge comorbidity score
cancer	xB224100	Malignant neoplasm of lower lobe of lung	QOF v36 Codes for relevant malignancies	Cambridge comorbidity score
cancer	xB224z00	Malignant neoplasm of lower lobe, bronchus or lung NOS	QOF v36 Codes for relevant malignancies	Cambridge comorbidity score
cancer	xB225.00	Malignant neoplasm of overlapping lesion of bronchus & lung	QOF v36 Codes for relevant malignancies	Cambridge comorbidity score
cancer	xB226.00	Mesothelioma	QOF v36 Codes for relevant malignancies	Cambridge comorbidity score
cancer	xB22y.00	Malignant neoplasm of other sites of bronchus or lung	QOF v36 Codes for relevant malignancies	Cambridge comorbidity score
cancer	xB22z.00	Malignant neoplasm of bronchus or lung NOS	QOF v36 Codes for relevant malignancies	Cambridge comorbidity score
cancer	xB22z.11	Lung cancer	QOF v36 Codes for relevant malignancies	Cambridge comorbidity score
cancer	xB23..00	Malignant neoplasm of pleura	QOF v36 Codes for relevant malignancies	Cambridge comorbidity score
cancer	xB230.00	Malignant neoplasm of parietal pleura	QOF v36 Codes for relevant malignancies	Cambridge comorbidity score
cancer	xB231.00	Malignant neoplasm of visceral pleura	QOF v36 Codes for relevant malignancies
cancer	xB232.00	Mesothelioma of pleura	QOF v36 Codes for relevant malignancies	Cambridge comorbidity score
cancer	xB23y.00	Malignant neoplasm of other specified pleura	QOF v36 Codes for relevant malignancies	Cambridge comorbidity score
cancer	xB23z.00	Malignant neoplasm of pleura NOS	QOF v36 Codes for relevant malignancies	Cambridge comorbidity score
cancer	xB24..00	Malignant neoplasm of thymus, heart and mediastinum	QOF v36 Codes for relevant malignancies	Cambridge comorbidity score
cancer	xB240.00	Malignant neoplasm of thymus	QOF v36 Codes for relevant malignancies	Cambridge comorbidity score
cancer	xB241.00	Malignant neoplasm of heart	QOF v36 Codes for relevant malignancies	Cambridge comorbidity score
cancer	xB241000	Malignant neoplasm of endocardium	QOF v36 Codes for relevant malignancies	Cambridge comorbidity score
cancer	xB241200	Malignant neoplasm of myocardium	QOF v36 Codes for relevant malignancies	Cambridge comorbidity score
cancer	xB241300	Malignant neoplasm of pericardium	QOF v36 Codes for relevant malignancies	Cambridge comorbidity score
cancer	xB241400	Mesothelioma of pericardium	QOF v36 Codes for relevant malignancies	Cambridge comorbidity score
cancer	xB241z00	Malignant neoplasm of heart NOS	QOF v36 Codes for relevant malignancies	Cambridge comorbidity score
cancer	xB242.00	Malignant neoplasm of anterior mediastinum	QOF v36 Codes for relevant malignancies	Cambridge comorbidity score
cancer	xB243.00	Malignant neoplasm of posterior mediastinum	QOF v36 Codes for relevant malignancies	Cambridge comorbidity score
cancer	xB24X.00	Malignant neoplasm of mediastinum, part unspecified	QOF v36 Codes for relevant malignancies	Cambridge comorbidity score
cancer	xB24y.00	Malig neop of other site of heart, thymus and mediastinum	QOF v36 Codes for relevant malignancies	Cambridge comorbidity score
cancer	xB24z.00	Malignant neoplasm of heart, thymus and mediastinum NOS	QOF v36 Codes for relevant malignancies	Cambridge comorbidity score
cancer	xB25..00	Malig neo, overlapping lesion of heart, mediastinum & pleura	QOF v36 Codes for relevant malignancies	Cambridge comorbidity score
cancer	xB26..00	Malignant neoplasm, overlap lesion of resp & intrathor orgs	QOF v36 Codes for relevant malignancies	Cambridge comorbidity score
cancer	xB2z..00	Malig neop other/ill-defined sites resp/intrathoracic organs	QOF v36 Codes for relevant malignancies	Cambridge comorbidity score
cancer	xB2z0.00	Malig neop of upper respiratory tract, part unspecified	QOF v36 Codes for relevant malignancies	Cambridge comorbidity score
cancer	xB2zy.00	Malignant neoplasm of other site of respiratory tract	QOF v36 Codes for relevant malignancies	Cambridge comorbidity score
cancer	xB2zz.00	Malignant neoplasm of respiratory tract NOS	QOF v36 Codes for relevant malignancies	Cambridge comorbidity score
cancer	xB3...00	Malig neop of bone, connective tissue, skin and breast	QOF v36 Codes for relevant malignancies	Cambridge comorbidity score
cancer	xB3...11	Carcinoma of bone, connective tissue, skin and breast	QOF v36 Codes for relevant malignancies	Cambridge comorbidity score
cancer	xB3...12	Sarcoma of bone and connective tissue	QOF v36 Codes for relevant malignancies	Cambridge comorbidity score
cancer	xB30..00	Malignant neoplasm of bone and articular cartilage	QOF v36 Codes for relevant malignancies	Cambridge comorbidity score
cancer	xB30..11	Chondroma	QOF v36 Codes for relevant malignancies	Cambridge comorbidity score
cancer	xB30..12	Osteoma	QOF v36 Codes for relevant malignancies	Cambridge comorbidity score
cancer	xB300.00	Malignant neoplasm of bones of skull and face	QOF v36 Codes for relevant malignancies	Cambridge comorbidity score
cancer	xB300000	Malignant neoplasm of ethmoid bone	QOF v36 Codes for relevant malignancies	Cambridge comorbidity score
cancer	xB300100	Malignant neoplasm of frontal bone	QOF v36 Codes for relevant malignancies	Cambridge comorbidity score
cancer	xB300200	Malignant neoplasm of malar bone	QOF v36 Codes for relevant malignancies	Cambridge comorbidity score
cancer	xB300300	Malignant neoplasm of nasal bone	QOF v36 Codes for relevant malignancies	Cambridge comorbidity score
cancer	xB300400	Malignant neoplasm of occipital bone	QOF v36 Codes for relevant malignancies	Cambridge comorbidity score
cancer	xB300500	Malignant neoplasm of orbital bone	QOF v36 Codes for relevant malignancies	Cambridge comorbidity score
cancer	xB300600	Malignant neoplasm of parietal bone	QOF v36 Codes for relevant malignancies	Cambridge comorbidity score
cancer	xB300700	Malignant neoplasm of sphenoid bone	QOF v36 Codes for relevant malignancies	Cambridge comorbidity score
cancer	xB300800	Malignant neoplasm of temporal bone	QOF v36 Codes for relevant malignancies	Cambridge comorbidity score
cancer	xB300900	Malignant neoplasm of zygomatic bone	QOF v36 Codes for relevant malignancies	Cambridge comorbidity score
cancer	xB300A00	Malignant neoplasm of maxilla	QOF v36 Codes for relevant malignancies	Cambridge comorbidity score
cancer	xB300B00	Malignant neoplasm of turbinate		Cambridge comorbidity score
cancer	xB300C00	Malignant neoplasm of vomer	QOF v36 Codes for relevant malignancies	Cambridge comorbidity score
cancer	xB300z00	Malignant neoplasm of bones of skull and face NOS	QOF v36 Codes for relevant malignancies	Cambridge comorbidity score
cancer	xB301.00	Malignant neoplasm of mandible	QOF v36 Codes for relevant malignancies	Cambridge comorbidity score
cancer	xB302.00	Malignant neoplasm of vertebral column	QOF v36 Codes for relevant malignancies	Cambridge comorbidity score
cancer	xB302000	Malignant neoplasm of cervical vertebra	QOF v36 Codes for relevant malignancies	Cambridge comorbidity score
cancer	xB302100	Malignant neoplasm of thoracic vertebra	QOF v36 Codes for relevant malignancies	Cambridge comorbidity score
cancer	xB302200	Malignant neoplasm of lumbar vertebra	QOF v36 Codes for relevant malignancies	Cambridge comorbidity score
cancer	xB302z00	Malignant neoplasm of vertebral column NOS	QOF v36 Codes for relevant malignancies	Cambridge comorbidity score
cancer	xB303.00	Malignant neoplasm of ribs, sternum and clavicle	QOF v36 Codes for relevant malignancies	Cambridge comorbidity score
cancer	xB303000	Malignant neoplasm of rib	QOF v36 Codes for relevant malignancies	Cambridge comorbidity score
cancer	xB303100	Malignant neoplasm of sternum	QOF v36 Codes for relevant malignancies	Cambridge comorbidity score
cancer	xB303200	Malignant neoplasm of clavicle	QOF v36 Codes for relevant malignancies	Cambridge comorbidity score
cancer	xB303300	Malignant neoplasm of costal cartilage	QOF v36 Codes for relevant malignancies	Cambridge comorbidity score
cancer	xB303400	Malignant neoplasm of costo-vertebral joint	QOF v36 Codes for relevant malignancies	Cambridge comorbidity score
cancer	xB303500	Malignant neoplasm of xiphoid process	QOF v36 Codes for relevant malignancies	Cambridge comorbidity score
cancer	xB303z00	Malignant neoplasm of rib, sternum and clavicle NOS	QOF v36 Codes for relevant malignancies	Cambridge comorbidity score
cancer	xB304.00	Malignant neoplasm of scapula and long bones of upper arm	QOF v36 Codes for relevant malignancies	Cambridge comorbidity score
cancer	xB304000	Malignant neoplasm of scapula	QOF v36 Codes for relevant malignancies	Cambridge comorbidity score
cancer	xB304100	Malignant neoplasm of acromion	QOF v36 Codes for relevant malignancies
cancer	xB304200	Malignant neoplasm of humerus	QOF v36 Codes for relevant malignancies	Cambridge comorbidity score
cancer	xB304300	Malignant neoplasm of radius	QOF v36 Codes for relevant malignancies	Cambridge comorbidity score
cancer	xB304400	Malignant neoplasm of ulna	QOF v36 Codes for relevant malignancies	Cambridge comorbidity score
cancer	xB304z00	Malig neop of scapula and long bones of upper arm NOS	QOF v36 Codes for relevant malignancies	Cambridge comorbidity score
cancer	xB305.00	Malignant neoplasm of hand bones	QOF v36 Codes for relevant malignancies	Cambridge comorbidity score
cancer	xB305.12	Malignant neoplasm of metacarpal bones	QOF v36 Codes for relevant malignancies	Cambridge comorbidity score
cancer	xB305000	Malignant neoplasm of carpal bone - scaphoid	QOF v36 Codes for relevant malignancies	Cambridge comorbidity score
cancer	xB305100	Malignant neoplasm of carpal bone - lunate	QOF v36 Codes for relevant malignancies	Cambridge comorbidity score
cancer	xB305400	Malignant neoplasm of carpal bone - trapezium	QOF v36 Codes for relevant malignancies
cancer	xB305800	Malignant neoplasm of first metacarpal bone	QOF v36 Codes for relevant malignancies
cancer	xB305A00	Malignant neoplasm of third metacarpal bone	QOF v36 Codes for relevant malignancies
cancer	xB305B00	Malignant neoplasm of fourth metacarpal bone	QOF v36 Codes for relevant malignancies
cancer	xB305C00	Malignant neoplasm of fifth metacarpal bone	QOF v36 Codes for relevant malignancies	Cambridge comorbidity score
cancer	xB305D00	Malignant neoplasm of phalanges of hand	QOF v36 Codes for relevant malignancies	Cambridge comorbidity score
cancer	xB305z00	Malignant neoplasm of hand bones NOS	QOF v36 Codes for relevant malignancies	Cambridge comorbidity score
cancer	xB306.00	Malignant neoplasm of pelvic bones, sacrum and coccyx	QOF v36 Codes for relevant malignancies	Cambridge comorbidity score
cancer	xB306000	Malignant neoplasm of ilium	QOF v36 Codes for relevant malignancies	Cambridge comorbidity score
cancer	xB306100	Malignant neoplasm of ischium	QOF v36 Codes for relevant malignancies	Cambridge comorbidity score
cancer	xB306200	Malignant neoplasm of pubis	QOF v36 Codes for relevant malignancies	Cambridge comorbidity score
cancer	xB306300	Malignant neoplasm of sacral vertebra	QOF v36 Codes for relevant malignancies	Cambridge comorbidity score
cancer	xB306400	Malignant neoplasm of coccygeal vertebra	QOF v36 Codes for relevant malignancies	Cambridge comorbidity score
cancer	xB306500	Malignant sacral teratoma	QOF v36 Codes for relevant malignancies	Cambridge comorbidity score
cancer	xB306z00	Malignant neoplasm of pelvis, sacrum or coccyx NOS	QOF v36 Codes for relevant malignancies	Cambridge comorbidity score
cancer	xB307.00	Malignant neoplasm of long bones of leg	QOF v36 Codes for relevant malignancies	Cambridge comorbidity score
cancer	xB307000	Malignant neoplasm of femur	QOF v36 Codes for relevant malignancies	Cambridge comorbidity score
cancer	xB307100	Malignant neoplasm of fibula	QOF v36 Codes for relevant malignancies	Cambridge comorbidity score
cancer	xB307200	Malignant neoplasm of tibia	QOF v36 Codes for relevant malignancies	Cambridge comorbidity score
cancer	xB307z00	Malignant neoplasm of long bones of leg NOS	QOF v36 Codes for relevant malignancies	Cambridge comorbidity score
cancer	xB308.00	Malignant neoplasm of short bones of leg	QOF v36 Codes for relevant malignancies
cancer	xB308.11	Malignant neoplasm of metatarsal bones of foot	QOF v36 Codes for relevant malignancies
cancer	xB308000	Malignant neoplasm of patella	QOF v36 Codes for relevant malignancies
cancer	xB308100	Malignant neoplasm of talus	QOF v36 Codes for relevant malignancies	Cambridge comorbidity score
cancer	xB308200	Malignant neoplasm of calcaneum	QOF v36 Codes for relevant malignancies	Cambridge comorbidity score
cancer	xB308300	Malignant neoplasm of medial cuneiform	QOF v36 Codes for relevant malignancies	Cambridge comorbidity score
cancer	xB308800	Malignant neoplasm of first metatarsal bone	QOF v36 Codes for relevant malignancies	Cambridge comorbidity score
cancer	xB308900	Malignant neoplasm of second metatarsal bone	QOF v36 Codes for relevant malignancies
cancer	xB308B00	Malignant neoplasm of fourth metatarsal bone		Cambridge comorbidity score
cancer	xB308D00	Malignant neoplasm of phalanges of foot	QOF v36 Codes for relevant malignancies	Cambridge comorbidity score
cancer	xB308z00	Malignant neoplasm of short bones of leg NOS	QOF v36 Codes for relevant malignancies	Cambridge comorbidity score
cancer	xB30W.00	Malignant neoplasm/overlap lesion/bone+articulr cartilage	QOF v36 Codes for relevant malignancies	Cambridge comorbidity score
cancer	xB30X.00	Malignant neoplasm/bones+articular cartilage/limb,unspfd	QOF v36 Codes for relevant malignancies	Cambridge comorbidity score
cancer	xB30z.00	Malignant neoplasm of bone and articular cartilage NOS	QOF v36 Codes for relevant malignancies	Cambridge comorbidity score
cancer	xB30z000	Osteosarcoma	QOF v36 Codes for relevant malignancies	Cambridge comorbidity score
cancer	xB31..00	Malignant neoplasm of connective and other soft tissue	QOF v36 Codes for relevant malignancies	Cambridge comorbidity score
cancer	xB310.00	Malig neop of connective and soft tissue head, face and neck	QOF v36 Codes for relevant malignancies	Cambridge comorbidity score
cancer	xB310000	Malignant neoplasm of soft tissue of head	QOF v36 Codes for relevant malignancies	Cambridge comorbidity score
cancer	xB310100	Malignant neoplasm of soft tissue of face	QOF v36 Codes for relevant malignancies	Cambridge comorbidity score
cancer	xB310200	Malignant neoplasm of soft tissue of neck	QOF v36 Codes for relevant malignancies	Cambridge comorbidity score
cancer	xB310300	Malignant neoplasm of cartilage of ear	QOF v36 Codes for relevant malignancies	Cambridge comorbidity score
cancer	xB310400	Malignant neoplasm of tarsus of eyelid	QOF v36 Codes for relevant malignancies	Cambridge comorbidity score
cancer	xB310500	Malignant neoplasm soft tissues of cervical spine	QOF v36 Codes for relevant malignancies
cancer	xB310z00	Malig neop connective and soft tissue head, face, neck NOS	QOF v36 Codes for relevant malignancies	Cambridge comorbidity score
cancer	xB311.00	Malig neop connective and soft tissue upper limb/shoulder	QOF v36 Codes for relevant malignancies	Cambridge comorbidity score
cancer	xB311000	Malignant neoplasm of connective and soft tissue of shoulder	QOF v36 Codes for relevant malignancies	Cambridge comorbidity score
cancer	xB311100	Malignant neoplasm of connective and soft tissue, upper arm	QOF v36 Codes for relevant malignancies	Cambridge comorbidity score
cancer	xB311200	Malignant neoplasm of connective and soft tissue of fore-arm	QOF v36 Codes for relevant malignancies	Cambridge comorbidity score
cancer	xB311300	Malignant neoplasm of connective and soft tissue of hand	QOF v36 Codes for relevant malignancies	Cambridge comorbidity score
cancer	xB311400	Malignant neoplasm of connective and soft tissue of finger	QOF v36 Codes for relevant malignancies	Cambridge comorbidity score
cancer	xB311500	Malignant neoplasm of connective and soft tissue of thumb	QOF v36 Codes for relevant malignancies	Cambridge comorbidity score
cancer	xB311z00	Malig neop connective soft tissue upper limb/shoulder NOS	QOF v36 Codes for relevant malignancies
cancer	xB312.00	Malig neop of connective and soft tissue of hip and leg	QOF v36 Codes for relevant malignancies	Cambridge comorbidity score
cancer	xB312000	Malignant neoplasm of connective and soft tissue of hip	QOF v36 Codes for relevant malignancies	Cambridge comorbidity score
cancer	xB312100	Malig neop of connective and soft tissue thigh and upper leg	QOF v36 Codes for relevant malignancies	Cambridge comorbidity score
cancer	xB312200	Malig neop connective and soft tissue of popliteal space	QOF v36 Codes for relevant malignancies	Cambridge comorbidity score
cancer	xB312300	Malig neop of connective and soft tissue of lower leg	QOF v36 Codes for relevant malignancies	Cambridge comorbidity score
cancer	xB312400	Malignant neoplasm of connective and soft tissue of foot	QOF v36 Codes for relevant malignancies	Cambridge comorbidity score
cancer	xB312500	Malignant neoplasm of connective and soft tissue of toe	QOF v36 Codes for relevant malignancies	Cambridge comorbidity score
cancer	xB312z00	Malig neop connective and soft tissue hip and leg NOS	QOF v36 Codes for relevant malignancies	Cambridge comorbidity score
cancer	xB313.00	Malignant neoplasm of connective and soft tissue of thorax	QOF v36 Codes for relevant malignancies	Cambridge comorbidity score
cancer	xB313000	Malignant neoplasm of connective and soft tissue of axilla	QOF v36 Codes for relevant malignancies	Cambridge comorbidity score
cancer	xB313100	Malignant neoplasm of diaphragm	QOF v36 Codes for relevant malignancies	Cambridge comorbidity score
cancer	xB313200	Malignant neoplasm of great vessels	QOF v36 Codes for relevant malignancies	Cambridge comorbidity score
cancer	xB313300	Malig neoplasm of connective and soft tissues of thor spine	QOF v36 Codes for relevant malignancies	Cambridge comorbidity score
cancer	xB313z00	Malig neop of connective and soft tissue of thorax NOS	QOF v36 Codes for relevant malignancies	Cambridge comorbidity score
cancer	xB314.00	Malignant neoplasm of connective and soft tissue of abdomen	QOF v36 Codes for relevant malignancies	Cambridge comorbidity score
cancer	xB314000	Malig neop of connective and soft tissue of abdominal wall	QOF v36 Codes for relevant malignancies	Cambridge comorbidity score
cancer	xB314100	Malig neoplasm of connective and soft tissues of lumb spine	QOF v36 Codes for relevant malignancies	Cambridge comorbidity score
cancer	xB314z00	Malig neop of connective and soft tissue of abdomen NOS	QOF v36 Codes for relevant malignancies	Cambridge comorbidity score
cancer	xB315.00	Malignant neoplasm of connective and soft tissue of pelvis	QOF v36 Codes for relevant malignancies	Cambridge comorbidity score
cancer	xB315000	Malignant neoplasm of connective and soft tissue of buttock	QOF v36 Codes for relevant malignancies	Cambridge comorbidity score
cancer	xB315100	Malig neop of connective and soft tissue of inguinal region	QOF v36 Codes for relevant malignancies	Cambridge comorbidity score
cancer	xB315200	Malignant neoplasm of connective and soft tissue of perineum	QOF v36 Codes for relevant malignancies	Cambridge comorbidity score
cancer	xB315300	Malig neopl of connective and soft tissue - sacrum or coccyx	QOF v36 Codes for relevant malignancies
cancer	xB315z00	Malig neop of connective and soft tissue of pelvis NOS	QOF v36 Codes for relevant malignancies	Cambridge comorbidity score
cancer	xB316.00	Malig neop of connective and soft tissue trunk unspecified	QOF v36 Codes for relevant malignancies	Cambridge comorbidity score
cancer	xB317.00	Malignant neoplasm, overlap lesion connective & soft tissue	QOF v36 Codes for relevant malignancies
cancer	xB31y.00	Malig neop connective and soft tissue other specified site	QOF v36 Codes for relevant malignancies	Cambridge comorbidity score
cancer	xB31z.00	Malignant neoplasm of connective and soft tissue, site NOS	QOF v36 Codes for relevant malignancies	Cambridge comorbidity score
cancer	xB31z000	Kaposi's sarcoma of soft tissue	QOF v36 Codes for relevant malignancies	Cambridge comorbidity score
cancer	xB32..00	Malignant melanoma of skin	QOF v36 Codes for relevant malignancies	Cambridge comorbidity score
cancer	xB320.00	Malignant melanoma of lip	QOF v36 Codes for relevant malignancies	Cambridge comorbidity score
cancer	xB321.00	Malignant melanoma of eyelid including canthus	QOF v36 Codes for relevant malignancies	Cambridge comorbidity score
cancer	xB322.00	Malignant melanoma of ear and external auricular canal	QOF v36 Codes for relevant malignancies	Cambridge comorbidity score
cancer	xB322000	Malignant melanoma of auricle (ear)	QOF v36 Codes for relevant malignancies	Cambridge comorbidity score
cancer	xB322100	Malignant melanoma of external auditory meatus	QOF v36 Codes for relevant malignancies	Cambridge comorbidity score
cancer	xB322z00	Malignant melanoma of ear and external auricular canal NOS	QOF v36 Codes for relevant malignancies	Cambridge comorbidity score
cancer	xB323.00	Malignant melanoma of other and unspecified parts of face	QOF v36 Codes for relevant malignancies	Cambridge comorbidity score
cancer	xB323000	Malignant melanoma of external surface of cheek	QOF v36 Codes for relevant malignancies	Cambridge comorbidity score
cancer	xB323100	Malignant melanoma of chin	QOF v36 Codes for relevant malignancies	Cambridge comorbidity score
cancer	xB323200	Malignant melanoma of eyebrow	QOF v36 Codes for relevant malignancies	Cambridge comorbidity score
cancer	xB323300	Malignant melanoma of forehead	QOF v36 Codes for relevant malignancies	Cambridge comorbidity score
cancer	xB323400	Malignant melanoma of external surface of nose	QOF v36 Codes for relevant malignancies	Cambridge comorbidity score
cancer	xB323500	Malignant melanoma of temple	QOF v36 Codes for relevant malignancies	Cambridge comorbidity score
cancer	xB323z00	Malignant melanoma of face NOS	QOF v36 Codes for relevant malignancies	Cambridge comorbidity score
cancer	xB324.00	Malignant melanoma of scalp and neck	QOF v36 Codes for relevant malignancies	Cambridge comorbidity score
cancer	xB324000	Malignant melanoma of scalp	QOF v36 Codes for relevant malignancies	Cambridge comorbidity score
cancer	xB324100	Malignant melanoma of neck	QOF v36 Codes for relevant malignancies	Cambridge comorbidity score
cancer	xB324z00	Malignant melanoma of scalp and neck NOS	QOF v36 Codes for relevant malignancies	Cambridge comorbidity score
cancer	xB325.00	Malignant melanoma of trunk (excluding scrotum)	QOF v36 Codes for relevant malignancies	Cambridge comorbidity score
cancer	xB325000	Malignant melanoma of axilla	QOF v36 Codes for relevant malignancies	Cambridge comorbidity score
cancer	xB325100	Malignant melanoma of breast	QOF v36 Codes for relevant malignancies	Cambridge comorbidity score
cancer	xB325200	Malignant melanoma of buttock	QOF v36 Codes for relevant malignancies	Cambridge comorbidity score
cancer	xB325300	Malignant melanoma of groin	QOF v36 Codes for relevant malignancies	Cambridge comorbidity score
cancer	xB325400	Malignant melanoma of perianal skin	QOF v36 Codes for relevant malignancies
cancer	xB325500	Malignant melanoma of perineum	QOF v36 Codes for relevant malignancies	Cambridge comorbidity score
cancer	xB325600	Malignant melanoma of umbilicus	QOF v36 Codes for relevant malignancies	Cambridge comorbidity score
cancer	xB325700	Malignant melanoma of back	QOF v36 Codes for relevant malignancies	Cambridge comorbidity score
cancer	xB325800	Malignant melanoma of chest wall	QOF v36 Codes for relevant malignancies	Cambridge comorbidity score
cancer	xB325z00	Malignant melanoma of trunk, excluding scrotum, NOS	QOF v36 Codes for relevant malignancies	Cambridge comorbidity score
cancer	xB326.00	Malignant melanoma of upper limb and shoulder	QOF v36 Codes for relevant malignancies	Cambridge comorbidity score
cancer	xB326000	Malignant melanoma of shoulder	QOF v36 Codes for relevant malignancies	Cambridge comorbidity score
cancer	xB326100	Malignant melanoma of upper arm	QOF v36 Codes for relevant malignancies	Cambridge comorbidity score
cancer	xB326200	Malignant melanoma of fore-arm	QOF v36 Codes for relevant malignancies	Cambridge comorbidity score
cancer	xB326300	Malignant melanoma of hand	QOF v36 Codes for relevant malignancies	Cambridge comorbidity score
cancer	xB326400	Malignant melanoma of finger	QOF v36 Codes for relevant malignancies	Cambridge comorbidity score
cancer	xB326500	Malignant melanoma of thumb	QOF v36 Codes for relevant malignancies	Cambridge comorbidity score
cancer	xB326z00	Malignant melanoma of upper limb or shoulder NOS	QOF v36 Codes for relevant malignancies	Cambridge comorbidity score
cancer	xB327.00	Malignant melanoma of lower limb and hip	QOF v36 Codes for relevant malignancies	Cambridge comorbidity score
cancer	xB327000	Malignant melanoma of hip	QOF v36 Codes for relevant malignancies	Cambridge comorbidity score
cancer	xB327100	Malignant melanoma of thigh	QOF v36 Codes for relevant malignancies	Cambridge comorbidity score
cancer	xB327200	Malignant melanoma of knee	QOF v36 Codes for relevant malignancies	Cambridge comorbidity score
cancer	xB327300	Malignant melanoma of popliteal fossa area	QOF v36 Codes for relevant malignancies	Cambridge comorbidity score
cancer	xB327400	Malignant melanoma of lower leg	QOF v36 Codes for relevant malignancies	Cambridge comorbidity score
cancer	xB327500	Malignant melanoma of ankle	QOF v36 Codes for relevant malignancies	Cambridge comorbidity score
cancer	xB327600	Malignant melanoma of heel	QOF v36 Codes for relevant malignancies	Cambridge comorbidity score
cancer	xB327700	Malignant melanoma of foot	QOF v36 Codes for relevant malignancies	Cambridge comorbidity score
cancer	xB327800	Malignant melanoma of toe	QOF v36 Codes for relevant malignancies	Cambridge comorbidity score
cancer	xB327900	Malignant melanoma of great toe	QOF v36 Codes for relevant malignancies	Cambridge comorbidity score
cancer	xB327z00	Malignant melanoma of lower limb or hip NOS	QOF v36 Codes for relevant malignancies	Cambridge comorbidity score
cancer	xB328.00	Malignant melanoma stage IA	QOF v36 Codes for relevant malignancies
cancer	xB329.00	Malignant melanoma stage IB	QOF v36 Codes for relevant malignancies
cancer	xB32A.00	Malignant melanoma stage IIA	QOF v36 Codes for relevant malignancies
cancer	xB32B.00	Malignant melanoma stage IIB	QOF v36 Codes for relevant malignancies
cancer	xB32C.00	Malignant melanoma stage IIC	QOF v36 Codes for relevant malignancies
cancer	xB32D.00	Malignant melanoma stage IIIA	QOF v36 Codes for relevant malignancies
cancer	xB32E.00	Malignant melanoma stage IIIB	QOF v36 Codes for relevant malignancies
cancer	xB32F.00	Malignant melanoma stage IIIC	QOF v36 Codes for relevant malignancies
cancer	xB32G.00	Malignant melanoma stage IV M1a	QOF v36 Codes for relevant malignancies
cancer	xB32H.00	Malignant melanoma stage IV M1b	QOF v36 Codes for relevant malignancies
cancer	xB32J.00	Malignant melanoma stage IV M1c	QOF v36 Codes for relevant malignancies
cancer	xB32y.00	Malignant melanoma of other specified skin site	QOF v36 Codes for relevant malignancies	Cambridge comorbidity score
cancer	xB32y000	Overlapping malignant melanoma of skin	QOF v36 Codes for relevant malignancies	Cambridge comorbidity score
cancer	xB32z.00	Malignant melanoma of skin NOS	QOF v36 Codes for relevant malignancies	Cambridge comorbidity score
cancer	xB34..00	Malignant neoplasm of female breast	QOF v36 Codes for relevant malignancies	Cambridge comorbidity score
cancer	xB34..11	Ca female breast	QOF v36 Codes for relevant malignancies	Cambridge comorbidity score
cancer	xB340.00	Malignant neoplasm of nipple and areola of female breast	QOF v36 Codes for relevant malignancies	Cambridge comorbidity score
cancer	xB340000	Malignant neoplasm of nipple of female breast	QOF v36 Codes for relevant malignancies	Cambridge comorbidity score
cancer	xB340100	Malignant neoplasm of areola of female breast	QOF v36 Codes for relevant malignancies	Cambridge comorbidity score
cancer	xB340z00	Malignant neoplasm of nipple or areola of female breast NOS	QOF v36 Codes for relevant malignancies	Cambridge comorbidity score
cancer	xB341.00	Malignant neoplasm of central part of female breast	QOF v36 Codes for relevant malignancies	Cambridge comorbidity score
cancer	xB342.00	Malignant neoplasm of upper-inner quadrant of female breast	QOF v36 Codes for relevant malignancies	Cambridge comorbidity score
cancer	xB343.00	Malignant neoplasm of lower-inner quadrant of female breast	QOF v36 Codes for relevant malignancies	Cambridge comorbidity score
cancer	xB344.00	Malignant neoplasm of upper-outer quadrant of female breast	QOF v36 Codes for relevant malignancies	Cambridge comorbidity score
cancer	xB345.00	Malignant neoplasm of lower-outer quadrant of female breast	QOF v36 Codes for relevant malignancies	Cambridge comorbidity score
cancer	xB346.00	Malignant neoplasm of axillary tail of female breast	QOF v36 Codes for relevant malignancies	Cambridge comorbidity score
cancer	xB347.00	Malignant neoplasm, overlapping lesion of breast	QOF v36 Codes for relevant malignancies	Cambridge comorbidity score
cancer	xB34y.00	Malignant neoplasm of other site of female breast	QOF v36 Codes for relevant malignancies	Cambridge comorbidity score
cancer	xB34y000	Malignant neoplasm of ectopic site of female breast	QOF v36 Codes for relevant malignancies	Cambridge comorbidity score
cancer	xB34yz00	Malignant neoplasm of other site of female breast NOS	QOF v36 Codes for relevant malignancies	Cambridge comorbidity score
cancer	xB34z.00	Malignant neoplasm of female breast NOS	QOF v36 Codes for relevant malignancies	Cambridge comorbidity score
cancer	xB35..00	Malignant neoplasm of male breast	QOF v36 Codes for relevant malignancies	Cambridge comorbidity score
cancer	xB350.00	Malignant neoplasm of nipple and areola of male breast	QOF v36 Codes for relevant malignancies	Cambridge comorbidity score
cancer	xB350000	Malignant neoplasm of nipple of male breast	QOF v36 Codes for relevant malignancies	Cambridge comorbidity score
cancer	xB350100	Malignant neoplasm of areola of male breast	QOF v36 Codes for relevant malignancies	Cambridge comorbidity score
cancer	xB350z00	Malignant neoplasm of nipple or areola of male breast NOS	QOF v36 Codes for relevant malignancies
cancer	xB35z.00	Malignant neoplasm of other site of male breast	QOF v36 Codes for relevant malignancies	Cambridge comorbidity score
cancer	xB35z000	Malignant neoplasm of ectopic site of male breast		Cambridge comorbidity score
cancer	xB35zz00	Malignant neoplasm of male breast NOS	QOF v36 Codes for relevant malignancies	Cambridge comorbidity score
cancer	xB36..00	Local recurrence of malignant tumour of breast	QOF v36 Codes for relevant malignancies
cancer	xB3y..00	Malig neop of bone, connective tissue, skin and breast OS	QOF v36 Codes for relevant malignancies	Cambridge comorbidity score
cancer	xB3z..00	Malig neop of bone, connective tissue, skin and breast NOS	QOF v36 Codes for relevant malignancies	Cambridge comorbidity score
cancer	xB4...00	Malignant neoplasm of genitourinary organ	QOF v36 Codes for relevant malignancies	Cambridge comorbidity score
cancer	xB4...11	Carcinoma of genitourinary organ	QOF v36 Codes for relevant malignancies	Cambridge comorbidity score
cancer	xB40..00	Malignant neoplasm of uterus, part unspecified	QOF v36 Codes for relevant malignancies	Cambridge comorbidity score
cancer	xB41..00	Malignant neoplasm of cervix uteri	QOF v36 Codes for relevant malignancies	Cambridge comorbidity score
cancer	xB41..11	Cervical carcinoma (uterus)	QOF v36 Codes for relevant malignancies	Cambridge comorbidity score
cancer	xB410.00	Malignant neoplasm of endocervix	QOF v36 Codes for relevant malignancies	Cambridge comorbidity score
cancer	xB410000	Malignant neoplasm of endocervical canal	QOF v36 Codes for relevant malignancies	Cambridge comorbidity score
cancer	xB410100	Malignant neoplasm of endocervical gland	QOF v36 Codes for relevant malignancies	Cambridge comorbidity score
cancer	xB410z00	Malignant neoplasm of endocervix NOS	QOF v36 Codes for relevant malignancies	Cambridge comorbidity score
cancer	xB411.00	Malignant neoplasm of exocervix	QOF v36 Codes for relevant malignancies	Cambridge comorbidity score
cancer	xB412.00	Malignant neoplasm, overlapping lesion of cervix uteri	QOF v36 Codes for relevant malignancies	Cambridge comorbidity score
cancer	xB41y.00	Malignant neoplasm of other site of cervix	QOF v36 Codes for relevant malignancies	Cambridge comorbidity score
cancer	xB41y000	Malignant neoplasm of cervical stump	QOF v36 Codes for relevant malignancies	Cambridge comorbidity score
cancer	xB41y100	Malignant neoplasm of squamocolumnar junction of cervix	QOF v36 Codes for relevant malignancies	Cambridge comorbidity score
cancer	xB41yz00	Malignant neoplasm of other site of cervix NOS	QOF v36 Codes for relevant malignancies	Cambridge comorbidity score
cancer	xB41z.00	Malignant neoplasm of cervix uteri NOS	QOF v36 Codes for relevant malignancies	Cambridge comorbidity score
cancer	xB42..00	Malignant neoplasm of placenta	QOF v36 Codes for relevant malignancies	Cambridge comorbidity score
cancer	xB420.00	Choriocarcinoma	QOF v36 Codes for relevant malignancies	Cambridge comorbidity score
cancer	xB43..00	Malignant neoplasm of body of uterus	QOF v36 Codes for relevant malignancies	Cambridge comorbidity score
cancer	xB430.00	Malignant neoplasm of corpus uteri, excluding isthmus	QOF v36 Codes for relevant malignancies	Cambridge comorbidity score
cancer	xB430000	Malignant neoplasm of cornu of corpus uteri	QOF v36 Codes for relevant malignancies	Cambridge comorbidity score
cancer	xB430100	Malignant neoplasm of fundus of corpus uteri	QOF v36 Codes for relevant malignancies	Cambridge comorbidity score
cancer	xB430200	Malignant neoplasm of endometrium of corpus uteri	QOF v36 Codes for relevant malignancies	Cambridge comorbidity score
cancer	xB430211	Malignant neoplasm of endometrium	QOF v36 Codes for relevant malignancies	Cambridge comorbidity score
cancer	xB430300	Malignant neoplasm of myometrium of corpus uteri	QOF v36 Codes for relevant malignancies	Cambridge comorbidity score
cancer	xB430z00	Malignant neoplasm of corpus uteri NOS	QOF v36 Codes for relevant malignancies	Cambridge comorbidity score
cancer	xB431.00	Malignant neoplasm of isthmus of uterine body	QOF v36 Codes for relevant malignancies	Cambridge comorbidity score
cancer	xB431000	Malignant neoplasm of lower uterine segment	QOF v36 Codes for relevant malignancies	Cambridge comorbidity score
cancer	xB431z00	Malignant neoplasm of isthmus of uterine body NOS	QOF v36 Codes for relevant malignancies	Cambridge comorbidity score
cancer	xB432.00	Malignant neoplasm of overlapping lesion of corpus uteri	QOF v36 Codes for relevant malignancies	Cambridge comorbidity score
cancer	xB43y.00	Malignant neoplasm of other site of uterine body	QOF v36 Codes for relevant malignancies	Cambridge comorbidity score
cancer	xB43z.00	Malignant neoplasm of body of uterus NOS	QOF v36 Codes for relevant malignancies	Cambridge comorbidity score
cancer	xB44..00	Malignant neoplasm of ovary and other uterine adnexa	QOF v36 Codes for relevant malignancies	Cambridge comorbidity score
cancer	xB440.00	Malignant neoplasm of ovary	QOF v36 Codes for relevant malignancies	Cambridge comorbidity score
cancer	xB440.11	Cancer of ovary	QOF v36 Codes for relevant malignancies	Cambridge comorbidity score
cancer	xB441.00	Malignant neoplasm of fallopian tube	QOF v36 Codes for relevant malignancies	Cambridge comorbidity score
cancer	xB442.00	Malignant neoplasm of broad ligament	QOF v36 Codes for relevant malignancies	Cambridge comorbidity score
cancer	xB443.00	Malignant neoplasm of parametrium	QOF v36 Codes for relevant malignancies	Cambridge comorbidity score
cancer	xB444.00	Malignant neoplasm of round ligament	QOF v36 Codes for relevant malignancies
cancer	xB44y.00	Malignant neoplasm of other site of uterine adnexa	QOF v36 Codes for relevant malignancies	Cambridge comorbidity score
cancer	xB44z.00	Malignant neoplasm of uterine adnexa NOS	QOF v36 Codes for relevant malignancies	Cambridge comorbidity score
cancer	xB45..00	Malig neop of other and unspecified female genital organs	QOF v36 Codes for relevant malignancies	Cambridge comorbidity score
cancer	xB450.00	Malignant neoplasm of vagina	QOF v36 Codes for relevant malignancies	Cambridge comorbidity score
cancer	xB450100	Malignant neoplasm of vaginal vault	QOF v36 Codes for relevant malignancies	Cambridge comorbidity score
cancer	xB450z00	Malignant neoplasm of vagina NOS	QOF v36 Codes for relevant malignancies	Cambridge comorbidity score
cancer	xB451.00	Malignant neoplasm of labia majora	QOF v36 Codes for relevant malignancies	Cambridge comorbidity score
cancer	xB451000	Malignant neoplasm of greater vestibular (Bartholin's) gland	QOF v36 Codes for relevant malignancies	Cambridge comorbidity score
cancer	xB451z00	Malignant neoplasm of labia majora NOS	QOF v36 Codes for relevant malignancies	Cambridge comorbidity score
cancer	xB452.00	Malignant neoplasm of labia minora	QOF v36 Codes for relevant malignancies	Cambridge comorbidity score
cancer	xB453.00	Malignant neoplasm of clitoris	QOF v36 Codes for relevant malignancies	Cambridge comorbidity score
cancer	xB454.00	Malignant neoplasm of vulva unspecified	QOF v36 Codes for relevant malignancies	Cambridge comorbidity score
cancer	xB454.11	Primary vulval cancer	QOF v36 Codes for relevant malignancies	Cambridge comorbidity score
cancer	xB45X.00	Malignant neoplasm/overlapping lesion/feml genital organs	QOF v36 Codes for relevant malignancies	Cambridge comorbidity score
cancer	xB45y.00	Malignant neoplasm of other specified female genital organ	QOF v36 Codes for relevant malignancies	Cambridge comorbidity score
cancer	xB45y000	Malignant neoplasm of overlapping lesion of vulva	QOF v36 Codes for relevant malignancies	Cambridge comorbidity score
cancer	xB45z.00	Malignant neoplasm of female genital organ NOS	QOF v36 Codes for relevant malignancies	Cambridge comorbidity score
cancer	xB46..00	Malignant neoplasm of prostate	QOF v36 Codes for relevant malignancies	Cambridge comorbidity score
cancer	xB47..00	Malignant neoplasm of testis	QOF v36 Codes for relevant malignancies	Cambridge comorbidity score
cancer	xB470.00	Malignant neoplasm of undescended testis	QOF v36 Codes for relevant malignancies	Cambridge comorbidity score
cancer	xB470200	Seminoma of undescended testis	QOF v36 Codes for relevant malignancies	Cambridge comorbidity score
cancer	xB470300	Teratoma of undescended testis	QOF v36 Codes for relevant malignancies	Cambridge comorbidity score
cancer	xB470z00	Malignant neoplasm of undescended testis NOS	QOF v36 Codes for relevant malignancies	Cambridge comorbidity score
cancer	xB471.00	Malignant neoplasm of descended testis	QOF v36 Codes for relevant malignancies	Cambridge comorbidity score
cancer	xB471000	Seminoma of descended testis	QOF v36 Codes for relevant malignancies	Cambridge comorbidity score
cancer	xB471100	Teratoma of descended testis	QOF v36 Codes for relevant malignancies	Cambridge comorbidity score
cancer	xB471z00	Malignant neoplasm of descended testis NOS	QOF v36 Codes for relevant malignancies	Cambridge comorbidity score
cancer	xB47z.00	Malignant neoplasm of testis NOS	QOF v36 Codes for relevant malignancies	Cambridge comorbidity score
cancer	xB47z.11	Seminoma of testis	QOF v36 Codes for relevant malignancies	Cambridge comorbidity score
cancer	xB47z.12	Teratoma of testis	QOF v36 Codes for relevant malignancies	Cambridge comorbidity score
cancer	xB48..00	Malignant neoplasm of penis and other male genital organs	QOF v36 Codes for relevant malignancies	Cambridge comorbidity score
cancer	xB480.00	Malignant neoplasm of prepuce (foreskin)	QOF v36 Codes for relevant malignancies	Cambridge comorbidity score
cancer	xB481.00	Malignant neoplasm of glans penis	QOF v36 Codes for relevant malignancies	Cambridge comorbidity score
cancer	xB482.00	Malignant neoplasm of body of penis	QOF v36 Codes for relevant malignancies	Cambridge comorbidity score
cancer	xB483.00	Malignant neoplasm of penis, part unspecified	QOF v36 Codes for relevant malignancies	Cambridge comorbidity score
cancer	xB484.00	Malignant neoplasm of epididymis	QOF v36 Codes for relevant malignancies	Cambridge comorbidity score
cancer	xB485.00	Malignant neoplasm of spermatic cord	QOF v36 Codes for relevant malignancies	Cambridge comorbidity score
cancer	xB486.00	Malignant neoplasm of scrotum	QOF v36 Codes for relevant malignancies	Cambridge comorbidity score
cancer	xB487.00	Malignant neoplasm, overlapping lesion of penis	QOF v36 Codes for relevant malignancies	Cambridge comorbidity score
cancer	xB48y.00	Malignant neoplasm of other male genital organ	QOF v36 Codes for relevant malignancies	Cambridge comorbidity score
cancer	xB48y000	Malignant neoplasm of seminal vesicle	QOF v36 Codes for relevant malignancies	Cambridge comorbidity score
cancer	xB48y100	Malignant neoplasm of tunica vaginalis	QOF v36 Codes for relevant malignancies	Cambridge comorbidity score
cancer	xB48y200	Malignant neoplasm, overlapping lesion male genital orgs	QOF v36 Codes for relevant malignancies	Cambridge comorbidity score
cancer	xB48yz00	Malignant neoplasm of other male genital organ NOS	QOF v36 Codes for relevant malignancies	Cambridge comorbidity score
cancer	xB48z.00	Malignant neoplasm of penis and other male genital organ NOS	QOF v36 Codes for relevant malignancies	Cambridge comorbidity score
cancer	xB49..00	Malignant neoplasm of urinary bladder	QOF v36 Codes for relevant malignancies	Cambridge comorbidity score
cancer	xB490.00	Malignant neoplasm of trigone of urinary bladder	QOF v36 Codes for relevant malignancies	Cambridge comorbidity score
cancer	xB491.00	Malignant neoplasm of dome of urinary bladder	QOF v36 Codes for relevant malignancies	Cambridge comorbidity score
cancer	xB492.00	Malignant neoplasm of lateral wall of urinary bladder	QOF v36 Codes for relevant malignancies	Cambridge comorbidity score
cancer	xB493.00	Malignant neoplasm of anterior wall of urinary bladder	QOF v36 Codes for relevant malignancies	Cambridge comorbidity score
cancer	xB494.00	Malignant neoplasm of posterior wall of urinary bladder	QOF v36 Codes for relevant malignancies	Cambridge comorbidity score
cancer	xB495.00	Malignant neoplasm of bladder neck	QOF v36 Codes for relevant malignancies	Cambridge comorbidity score
cancer	xB496.00	Malignant neoplasm of ureteric orifice	QOF v36 Codes for relevant malignancies	Cambridge comorbidity score
cancer	xB497.00	Malignant neoplasm of urachus	QOF v36 Codes for relevant malignancies	Cambridge comorbidity score
cancer	xB498.00	Local recurrence of malignant tumour of urinary bladder	QOF v36 Codes for relevant malignancies
cancer	xB49y.00	Malignant neoplasm of other site of urinary bladder	QOF v36 Codes for relevant malignancies	Cambridge comorbidity score
cancer	xB49y000	Malignant neoplasm, overlapping lesion of bladder	QOF v36 Codes for relevant malignancies	Cambridge comorbidity score
cancer	xB49z.00	Malignant neoplasm of urinary bladder NOS	QOF v36 Codes for relevant malignancies	Cambridge comorbidity score
cancer	xB4A..00	Malig neop of kidney and other unspecified urinary organs	QOF v36 Codes for relevant malignancies	Cambridge comorbidity score
cancer	xB4A..11	Renal malignant neoplasm	QOF v36 Codes for relevant malignancies	Cambridge comorbidity score
cancer	xB4A0.00	Malignant neoplasm of kidney parenchyma	QOF v36 Codes for relevant malignancies	Cambridge comorbidity score
cancer	xB4A0000	Hypernephroma	QOF v36 Codes for relevant malignancies	Cambridge comorbidity score
cancer	xB4A1.00	Malignant neoplasm of renal pelvis	QOF v36 Codes for relevant malignancies	Cambridge comorbidity score
cancer	xB4A1000	Malignant neoplasm of renal calyces	QOF v36 Codes for relevant malignancies	Cambridge comorbidity score
cancer	xB4A1100	Malignant neoplasm of ureteropelvic junction	QOF v36 Codes for relevant malignancies	Cambridge comorbidity score
cancer	xB4A1z00	Malignant neoplasm of renal pelvis NOS	QOF v36 Codes for relevant malignancies	Cambridge comorbidity score
cancer	xB4A2.00	Malignant neoplasm of ureter	QOF v36 Codes for relevant malignancies	Cambridge comorbidity score
cancer	xB4A3.00	Malignant neoplasm of urethra	QOF v36 Codes for relevant malignancies	Cambridge comorbidity score
cancer	xB4A4.00	Malignant neoplasm of paraurethral glands		Cambridge comorbidity score
cancer	xB4Ay.00	Malignant neoplasm of other urinary organs	QOF v36 Codes for relevant malignancies	Cambridge comorbidity score
cancer	xB4Ay000	Malignant neoplasm of overlapping lesion of urinary organs	QOF v36 Codes for relevant malignancies	Cambridge comorbidity score
cancer	xB4Az.00	Malignant neoplasm of kidney or urinary organs NOS	QOF v36 Codes for relevant malignancies	Cambridge comorbidity score
cancer	xB4y..00	Malignant neoplasm of genitourinary organ OS	QOF v36 Codes for relevant malignancies	Cambridge comorbidity score
cancer	xB4z..00	Malignant neoplasm of genitourinary organ NOS	QOF v36 Codes for relevant malignancies	Cambridge comorbidity score
cancer	xB5...00	Malignant neoplasm of other and unspecified sites	QOF v36 Codes for relevant malignancies	Cambridge comorbidity score
cancer	xB5...11	Carcinoma of other and unspecified sites	QOF v36 Codes for relevant malignancies	Cambridge comorbidity score
cancer	xB50..00	Malignant neoplasm of eye	QOF v36 Codes for relevant malignancies	Cambridge comorbidity score
cancer	xB500.00	Malig neop eyeball excl conjunctiva, cornea, retina, choroid	QOF v36 Codes for relevant malignancies	Cambridge comorbidity score
cancer	xB500000	Malignant neoplasm of ciliary body	QOF v36 Codes for relevant malignancies	Cambridge comorbidity score
cancer	xB500100	Malignant neoplasm of iris	QOF v36 Codes for relevant malignancies	Cambridge comorbidity score
cancer	xB500200	Malignant neoplasm of crystalline lens	QOF v36 Codes for relevant malignancies
cancer	xB500z00	Malignant neoplasm of eyeball NOS	QOF v36 Codes for relevant malignancies	Cambridge comorbidity score
cancer	xB501.00	Malignant neoplasm of orbit	QOF v36 Codes for relevant malignancies	Cambridge comorbidity score
cancer	xB501000	Malignant neoplasm of connective tissue of orbit		Cambridge comorbidity score
cancer	xB501z00	Malignant neoplasm of orbit NOS	QOF v36 Codes for relevant malignancies	Cambridge comorbidity score
cancer	xB502.00	Malignant neoplasm of lacrimal gland	QOF v36 Codes for relevant malignancies	Cambridge comorbidity score
cancer	xB503.00	Malignant neoplasm of conjunctiva	QOF v36 Codes for relevant malignancies	Cambridge comorbidity score
cancer	xB504.00	Malignant neoplasm of cornea	QOF v36 Codes for relevant malignancies	Cambridge comorbidity score
cancer	xB505.00	Malignant neoplasm of retina	QOF v36 Codes for relevant malignancies	Cambridge comorbidity score
cancer	xB506.00	Malignant neoplasm of choroid	QOF v36 Codes for relevant malignancies	Cambridge comorbidity score
cancer	xB507.00	Malignant neoplasm of lacrimal duct	QOF v36 Codes for relevant malignancies	Cambridge comorbidity score
cancer	xB507000	Malignant neoplasm of lacrimal sac	QOF v36 Codes for relevant malignancies	Cambridge comorbidity score
cancer	xB507100	Malignant neoplasm of nasolacrimal duct	QOF v36 Codes for relevant malignancies	Cambridge comorbidity score
cancer	xB507z00	Malignant neoplasm of lacrimal duct NOS	QOF v36 Codes for relevant malignancies
cancer	xB508.00	Malignant neoplasm, overlapping lesion of eye and adnexa	QOF v36 Codes for relevant malignancies	Cambridge comorbidity score
cancer	xB509.00	Malignant melanoma of eye	QOF v36 Codes for relevant malignancies
cancer	xB50y.00	Malignant neoplasm of other specified site of eye	QOF v36 Codes for relevant malignancies	Cambridge comorbidity score
cancer	xB50z.00	Malignant neoplasm of eye NOS	QOF v36 Codes for relevant malignancies	Cambridge comorbidity score
cancer	xB51..00	Malignant neoplasm of brain	QOF v36 Codes for relevant malignancies	Cambridge comorbidity score
cancer	xB51..11	Cerebral tumour - malignant	QOF v36 Codes for relevant malignancies	Cambridge comorbidity score
cancer	xB510.00	Malignant neoplasm cerebrum (excluding lobes and ventricles)	QOF v36 Codes for relevant malignancies	Cambridge comorbidity score
cancer	xB510000	Malignant neoplasm of basal ganglia	QOF v36 Codes for relevant malignancies	Cambridge comorbidity score
cancer	xB510100	Malignant neoplasm of cerebral cortex	QOF v36 Codes for relevant malignancies	Cambridge comorbidity score
cancer	xB510300	Malignant neoplasm of globus pallidus	QOF v36 Codes for relevant malignancies	Cambridge comorbidity score
cancer	xB510400	Malignant neoplasm of hypothalamus	QOF v36 Codes for relevant malignancies	Cambridge comorbidity score
cancer	xB510500	Malignant neoplasm of thalamus	QOF v36 Codes for relevant malignancies	Cambridge comorbidity score
cancer	xB510z00	Malignant neoplasm of cerebrum NOS	QOF v36 Codes for relevant malignancies	Cambridge comorbidity score
cancer	xB511.00	Malignant neoplasm of frontal lobe	QOF v36 Codes for relevant malignancies	Cambridge comorbidity score
cancer	xB512.00	Malignant neoplasm of temporal lobe	QOF v36 Codes for relevant malignancies	Cambridge comorbidity score
cancer	xB512000	Malignant neoplasm of hippocampus	QOF v36 Codes for relevant malignancies	Cambridge comorbidity score
cancer	xB512z00	Malignant neoplasm of temporal lobe NOS	QOF v36 Codes for relevant malignancies	Cambridge comorbidity score
cancer	xB513.00	Malignant neoplasm of parietal lobe	QOF v36 Codes for relevant malignancies	Cambridge comorbidity score
cancer	xB514.00	Malignant neoplasm of occipital lobe	QOF v36 Codes for relevant malignancies	Cambridge comorbidity score
cancer	xB515.00	Malignant neoplasm of cerebral ventricles	QOF v36 Codes for relevant malignancies	Cambridge comorbidity score
cancer	xB515000	Malignant neoplasm of choroid plexus	QOF v36 Codes for relevant malignancies	Cambridge comorbidity score
cancer	xB515z00	Malignant neoplasm of cerebral ventricle NOS	QOF v36 Codes for relevant malignancies
cancer	xB516.00	Malignant neoplasm of cerebellum	QOF v36 Codes for relevant malignancies	Cambridge comorbidity score
cancer	xB517.00	Malignant neoplasm of brain stem	QOF v36 Codes for relevant malignancies	Cambridge comorbidity score
cancer	xB517000	Malignant neoplasm of cerebral peduncle	QOF v36 Codes for relevant malignancies	Cambridge comorbidity score
cancer	xB517100	Malignant neoplasm of medulla oblongata	QOF v36 Codes for relevant malignancies	Cambridge comorbidity score
cancer	xB517200	Malignant neoplasm of midbrain	QOF v36 Codes for relevant malignancies	Cambridge comorbidity score
cancer	xB517300	Malignant neoplasm of pons	QOF v36 Codes for relevant malignancies	Cambridge comorbidity score
cancer	xB517z00	Malignant neoplasm of brain stem NOS	QOF v36 Codes for relevant malignancies	Cambridge comorbidity score
cancer	xB51y.00	Malignant neoplasm of other parts of brain	QOF v36 Codes for relevant malignancies	Cambridge comorbidity score
cancer	xB51y000	Malignant neoplasm of corpus callosum	QOF v36 Codes for relevant malignancies	Cambridge comorbidity score
cancer	xB51y200	Malignant neoplasm, overlapping lesion of brain	QOF v36 Codes for relevant malignancies	Cambridge comorbidity score
cancer	xB51yz00	Malignant neoplasm of other part of brain NOS	QOF v36 Codes for relevant malignancies	Cambridge comorbidity score
cancer	xB51z.00	Malignant neoplasm of brain NOS	QOF v36 Codes for relevant malignancies	Cambridge comorbidity score
cancer	xB52..00	Malig neop of other and unspecified parts of nervous system	QOF v36 Codes for relevant malignancies	Cambridge comorbidity score
cancer	xB520.00	Malignant neoplasm of cranial nerves	QOF v36 Codes for relevant malignancies	Cambridge comorbidity score
cancer	xB520000	Malignant neoplasm of olfactory bulb	QOF v36 Codes for relevant malignancies	Cambridge comorbidity score
cancer	xB520100	Malignant neoplasm of optic nerve	QOF v36 Codes for relevant malignancies	Cambridge comorbidity score
cancer	xB520200	Malignant neoplasm of acoustic nerve	QOF v36 Codes for relevant malignancies	Cambridge comorbidity score
cancer	xB520z00	Malignant neoplasm of cranial nerves NOS	QOF v36 Codes for relevant malignancies	Cambridge comorbidity score
cancer	xB521.00	Malignant neoplasm of cerebral meninges	QOF v36 Codes for relevant malignancies	Cambridge comorbidity score
cancer	xB521000	Malignant neoplasm of cerebral dura mater	QOF v36 Codes for relevant malignancies
cancer	xB521z00	Malignant neoplasm of cerebral meninges NOS	QOF v36 Codes for relevant malignancies	Cambridge comorbidity score
cancer	xB522.00	Malignant neoplasm of spinal cord	QOF v36 Codes for relevant malignancies	Cambridge comorbidity score
cancer	xB523.00	Malignant neoplasm of spinal meninges	QOF v36 Codes for relevant malignancies	Cambridge comorbidity score
cancer	xB523000	Malignant neoplasm of spinal dura mater	QOF v36 Codes for relevant malignancies
cancer	xB523100	Malignant neoplasm of spinal arachnoid mater	QOF v36 Codes for relevant malignancies
cancer	xB523z00	Malignant neoplasm of spinal meninges NOS	QOF v36 Codes for relevant malignancies	Cambridge comorbidity score
cancer	xB524.00	Malig neopl peripheral nerves and autonomic nervous system	QOF v36 Codes for relevant malignancies	Cambridge comorbidity score
cancer	xB524000	Malignant neoplasm of peripheral nerves of head, face & neck	QOF v36 Codes for relevant malignancies	Cambridge comorbidity score
cancer	xB524100	Malignant neoplasm of peripheral nerve,upp limb,incl should	QOF v36 Codes for relevant malignancies	Cambridge comorbidity score
cancer	xB524200	Malignant neoplasm of peripheral nerve of low limb, incl hip	QOF v36 Codes for relevant malignancies	Cambridge comorbidity score
cancer	xB524300	Malignant neoplasm of peripheral nerve of thorax	QOF v36 Codes for relevant malignancies	Cambridge comorbidity score
cancer	xB524400	Malignant neoplasm of peripheral nerve of abdomen	QOF v36 Codes for relevant malignancies	Cambridge comorbidity score
cancer	xB524500	Malignant neoplasm of peripheral nerve of pelvis	QOF v36 Codes for relevant malignancies	Cambridge comorbidity score
cancer	xB524600	Malignant neoplasm,overlap lesion periph nerve & auton ns		Cambridge comorbidity score
cancer	xB524W00	Mal neoplasm/periph nerves+autonomic nervous system,unspc	QOF v36 Codes for relevant malignancies
cancer	xB525.00	Malignant neoplasm of cauda equina	QOF v36 Codes for relevant malignancies	Cambridge comorbidity score
cancer	xB52W.00	Malig neopl, overlap lesion brain & other part of CNS	QOF v36 Codes for relevant malignancies	Cambridge comorbidity score
cancer	xB52X.00	Malignant neoplasm of meninges, unspecified	QOF v36 Codes for relevant malignancies	Cambridge comorbidity score
cancer	xB52y.00	Malignant neoplasm of other specified part of nervous system	QOF v36 Codes for relevant malignancies	Cambridge comorbidity score
cancer	xB52z.00	Malignant neoplasm of nervous system NOS	QOF v36 Codes for relevant malignancies	Cambridge comorbidity score
cancer	xB53..00	Malignant neoplasm of thyroid gland	QOF v36 Codes for relevant malignancies	Cambridge comorbidity score
cancer	xB54..00	Malig neop of other endocrine glands and related structures	QOF v36 Codes for relevant malignancies	Cambridge comorbidity score
cancer	xB540.00	Malignant neoplasm of adrenal gland	QOF v36 Codes for relevant malignancies	Cambridge comorbidity score
cancer	xB540.11	Phaeochromocytoma	QOF v36 Codes for relevant malignancies	Cambridge comorbidity score
cancer	xB540000	Malignant neoplasm of adrenal cortex	QOF v36 Codes for relevant malignancies	Cambridge comorbidity score
cancer	xB540100	Malignant neoplasm of adrenal medulla	QOF v36 Codes for relevant malignancies	Cambridge comorbidity score
cancer	xB540z00	Malignant neoplasm of adrenal gland NOS	QOF v36 Codes for relevant malignancies	Cambridge comorbidity score
cancer	xB541.00	Malignant neoplasm of parathyroid gland	QOF v36 Codes for relevant malignancies	Cambridge comorbidity score
cancer	xB542.00	Malignant neoplasm pituitary gland and craniopharyngeal duct	QOF v36 Codes for relevant malignancies	Cambridge comorbidity score
cancer	xB542000	Malignant neoplasm of pituitary gland	QOF v36 Codes for relevant malignancies	Cambridge comorbidity score
cancer	xB542100	Malignant neoplasm of craniopharyngeal duct	QOF v36 Codes for relevant malignancies	Cambridge comorbidity score
cancer	xB542z00	Malig neop pituitary gland or craniopharyngeal duct NOS	QOF v36 Codes for relevant malignancies	Cambridge comorbidity score
cancer	xB543.00	Malignant neoplasm of pineal gland	QOF v36 Codes for relevant malignancies	Cambridge comorbidity score
cancer	xB544.00	Malignant neoplasm of carotid body	QOF v36 Codes for relevant malignancies	Cambridge comorbidity score
cancer	xB545.00	Malignant neoplasm of aortic body and other paraganglia	QOF v36 Codes for relevant malignancies	Cambridge comorbidity score
cancer	xB545000	Malignant neoplasm of glomus jugulare	QOF v36 Codes for relevant malignancies	Cambridge comorbidity score
cancer	xB545100	Malignant neoplasm of aortic body	QOF v36 Codes for relevant malignancies	Cambridge comorbidity score
cancer	xB545200	Malignant neoplasm of coccygeal body	QOF v36 Codes for relevant malignancies	Cambridge comorbidity score
cancer	xB545z00	Malignant neoplasm of aortic body or paraganglia NOS	QOF v36 Codes for relevant malignancies	Cambridge comorbidity score
cancer	xB546.00	Neuroblastoma	QOF v36 Codes for relevant malignancies	Cambridge comorbidity score
cancer	xB54X.00	Malignant neoplasm-pluriglandular involvement,unspecified	QOF v36 Codes for relevant malignancies	Cambridge comorbidity score
cancer	xB54y.00	Malignant neoplasm of other specified endocrine gland	QOF v36 Codes for relevant malignancies	Cambridge comorbidity score
cancer	xB54z.00	Malig neop of endocrine gland or related structure NOS	QOF v36 Codes for relevant malignancies	Cambridge comorbidity score
cancer	xB55..00	Malignant neoplasm of other and ill-defined sites	QOF v36 Codes for relevant malignancies	Cambridge comorbidity score
cancer	xB550.00	Malignant neoplasm of head, neck and face	QOF v36 Codes for relevant malignancies	Cambridge comorbidity score
cancer	xB550000	Malignant neoplasm of head NOS	QOF v36 Codes for relevant malignancies	Cambridge comorbidity score
cancer	xB550100	Malignant neoplasm of cheek NOS	QOF v36 Codes for relevant malignancies	Cambridge comorbidity score
cancer	xB550200	Malignant neoplasm of nose NOS	QOF v36 Codes for relevant malignancies	Cambridge comorbidity score
cancer	xB550300	Malignant neoplasm of jaw NOS	QOF v36 Codes for relevant malignancies	Cambridge comorbidity score
cancer	xB550400	Malignant neoplasm of neck NOS	QOF v36 Codes for relevant malignancies	Cambridge comorbidity score
cancer	xB550500	Malignant neoplasm of supraclavicular fossa NOS	QOF v36 Codes for relevant malignancies	Cambridge comorbidity score
cancer	xB550z00	Malignant neoplasm of head, neck and face NOS	QOF v36 Codes for relevant malignancies	Cambridge comorbidity score
cancer	xB551.00	Malignant neoplasm of thorax	QOF v36 Codes for relevant malignancies	Cambridge comorbidity score
cancer	xB551000	Malignant neoplasm of axilla NOS	QOF v36 Codes for relevant malignancies	Cambridge comorbidity score
cancer	xB551100	Malignant neoplasm of chest wall NOS	QOF v36 Codes for relevant malignancies	Cambridge comorbidity score
cancer	xB551200	Malignant neoplasm of intrathoracic site NOS	QOF v36 Codes for relevant malignancies	Cambridge comorbidity score
cancer	xB551z00	Malignant neoplasm of thorax NOS	QOF v36 Codes for relevant malignancies	Cambridge comorbidity score
cancer	xB552.00	Malignant neoplasm of abdomen	QOF v36 Codes for relevant malignancies	Cambridge comorbidity score
cancer	xB553.00	Malignant neoplasm of pelvis	QOF v36 Codes for relevant malignancies	Cambridge comorbidity score
cancer	xB553000	Malignant neoplasm of inguinal region NOS	QOF v36 Codes for relevant malignancies	Cambridge comorbidity score
cancer	xB553100	Malignant neoplasm of presacral region	QOF v36 Codes for relevant malignancies	Cambridge comorbidity score
cancer	xB553200	Malignant neoplasm of sacrococcygeal region	QOF v36 Codes for relevant malignancies
cancer	xB553z00	Malignant neoplasm of pelvis NOS	QOF v36 Codes for relevant malignancies	Cambridge comorbidity score
cancer	xB554.00	Malignant neoplasm of upper limb NOS	QOF v36 Codes for relevant malignancies	Cambridge comorbidity score
cancer	xB555.00	Malignant neoplasm of lower limb NOS	QOF v36 Codes for relevant malignancies	Cambridge comorbidity score
cancer	xB55y.00	Malignant neoplasm of other specified sites	QOF v36 Codes for relevant malignancies	Cambridge comorbidity score
cancer	xB55y000	Malignant neoplasm of back NOS	QOF v36 Codes for relevant malignancies	Cambridge comorbidity score
cancer	xB55y100	Malignant neoplasm of trunk NOS	QOF v36 Codes for relevant malignancies	Cambridge comorbidity score
cancer	xB55y200	Malignant neoplasm of flank NOS	QOF v36 Codes for relevant malignancies	Cambridge comorbidity score
cancer	xB55yz00	Malignant neoplasm of specified site NOS	QOF v36 Codes for relevant malignancies	Cambridge comorbidity score
cancer	xB55z.00	Malignant neoplasm of other and ill defined site NOS	QOF v36 Codes for relevant malignancies	Cambridge comorbidity score
cancer	xB56..00	Secondary and unspecified malignant neoplasm of lymph nodes	QOF v36 Codes for relevant malignancies	Cambridge comorbidity score
cancer	xB56..11	Lymph node metastases	QOF v36 Codes for relevant malignancies	Cambridge comorbidity score
cancer	xB560.00	Secondary and unspec malig neop lymph nodes head/face/neck	QOF v36 Codes for relevant malignancies	Cambridge comorbidity score
cancer	xB560000	Secondary and unspec malig neop of superficial parotid LN	QOF v36 Codes for relevant malignancies	Cambridge comorbidity score
cancer	xB560100	Secondary and unspec malignant neoplasm mastoid lymph nodes	QOF v36 Codes for relevant malignancies	Cambridge comorbidity score
cancer	xB560200	Secondary and unspec malig neop superficial cervical LN	QOF v36 Codes for relevant malignancies	Cambridge comorbidity score
cancer	xB560300	Secondary and unspec malignant neoplasm occipital lymph node	QOF v36 Codes for relevant malignancies	Cambridge comorbidity score
cancer	xB560400	Secondary and unspec malig neop deep parotid lymph nodes	QOF v36 Codes for relevant malignancies	Cambridge comorbidity score
cancer	xB560500	Secondary and unspec malig neop submandibular lymph nodes	QOF v36 Codes for relevant malignancies	Cambridge comorbidity score
cancer	xB560600	Secondary and unspec malig neop of facial lymph nodes	QOF v36 Codes for relevant malignancies	Cambridge comorbidity score
cancer	xB560700	Secondary and unspec malig neop submental lymph nodes	QOF v36 Codes for relevant malignancies	Cambridge comorbidity score
cancer	xB560800	Secondary and unspec malig neop anterior cervical LN	QOF v36 Codes for relevant malignancies	Cambridge comorbidity score
cancer	xB560900	Secondary and unspec malig neop deep cervical LN	QOF v36 Codes for relevant malignancies	Cambridge comorbidity score
cancer	xB560z00	Secondary unspec malig neop lymph nodes head/face/neck NOS	QOF v36 Codes for relevant malignancies	Cambridge comorbidity score
cancer	xB561.00	Secondary and unspec malig neop intrathoracic lymph nodes	QOF v36 Codes for relevant malignancies	Cambridge comorbidity score
cancer	xB561000	Secondary and unspec malig neop internal mammary lymph nodes	QOF v36 Codes for relevant malignancies	Cambridge comorbidity score
cancer	xB561100	Secondary and unspec malig neop intercostal lymph nodes	QOF v36 Codes for relevant malignancies
cancer	xB561200	Secondary and unspec malig neop diaphragmatic lymph nodes	QOF v36 Codes for relevant malignancies	Cambridge comorbidity score
cancer	xB561300	Secondary and unspec malig neop ant mediastinal lymph nodes	QOF v36 Codes for relevant malignancies	Cambridge comorbidity score
cancer	xB561400	Secondary and unspec malig neop post mediastinal lymph nodes	QOF v36 Codes for relevant malignancies	Cambridge comorbidity score
cancer	xB561500	Secondary and unspec malig neop paratracheal lymph nodes	QOF v36 Codes for relevant malignancies	Cambridge comorbidity score
cancer	xB561600	Secondary and unspec malig neop superfic tracheobronchial LN	QOF v36 Codes for relevant malignancies	Cambridge comorbidity score
cancer	xB561700	Secondary and unspec malig neop inferior tracheobronchial LN	QOF v36 Codes for relevant malignancies	Cambridge comorbidity score
cancer	xB561800	Secondary and unspec malig neop bronchopulmonary lymph nodes	QOF v36 Codes for relevant malignancies	Cambridge comorbidity score
cancer	xB561900	Secondary and unspec malig neop pulmonary lymph nodes	QOF v36 Codes for relevant malignancies	Cambridge comorbidity score
cancer	xB561z00	Secondary and unspec malig neop intrathoracic LN NOS	QOF v36 Codes for relevant malignancies	Cambridge comorbidity score
cancer	xB562.00	Secondary and unspec malig neop intra-abdominal lymph nodes	QOF v36 Codes for relevant malignancies	Cambridge comorbidity score
cancer	xB562000	Secondary and unspec malig neop coeliac lymph nodes	QOF v36 Codes for relevant malignancies	Cambridge comorbidity score
cancer	xB562100	Secondary and unspec malig neop superficial mesenteric LN	QOF v36 Codes for relevant malignancies	Cambridge comorbidity score
cancer	xB562200	Secondary and unspec malig neop inferior mesenteric LN	QOF v36 Codes for relevant malignancies	Cambridge comorbidity score
cancer	xB562300	Secondary and unspec malig neop common iliac lymph nodes	QOF v36 Codes for relevant malignancies	Cambridge comorbidity score
cancer	xB562400	Secondary and unspec malig neop external iliac lymph nodes	QOF v36 Codes for relevant malignancies	Cambridge comorbidity score
cancer	xB562z00	Secondary and unspec malig neop intra-abdominal LN NOS	QOF v36 Codes for relevant malignancies	Cambridge comorbidity score
cancer	xB563.00	Secondary and unspec malig neop axilla and upper limb LN	QOF v36 Codes for relevant malignancies	Cambridge comorbidity score
cancer	xB563000	Secondary and unspec malig neop axillary lymph nodes	QOF v36 Codes for relevant malignancies	Cambridge comorbidity score
cancer	xB563100	Secondary and unspec malig neop supratrochlear lymph nodes	QOF v36 Codes for relevant malignancies	Cambridge comorbidity score
cancer	xB563200	Secondary and unspec malig neop infraclavicular lymph nodes	QOF v36 Codes for relevant malignancies	Cambridge comorbidity score
cancer	xB563300	Secondary and unspec malig neop pectoral lymph nodes	QOF v36 Codes for relevant malignancies	Cambridge comorbidity score
cancer	xB563z00	Secondary and unspec malig neop axilla and upper limb LN NOS	QOF v36 Codes for relevant malignancies	Cambridge comorbidity score
cancer	xB564.00	Secondary and unspec malig neop inguinal and lower limb LN	QOF v36 Codes for relevant malignancies	Cambridge comorbidity score
cancer	xB564000	Secondary and unspec malig neop superficial inguinal LN	QOF v36 Codes for relevant malignancies	Cambridge comorbidity score
cancer	xB564100	Secondary and unspec malig neop deep inguinal lymph nodes	QOF v36 Codes for relevant malignancies	Cambridge comorbidity score
cancer	xB564200	Secondary and unspec malig neop popliteal lymph nodes	QOF v36 Codes for relevant malignancies
cancer	xB564z00	Secondary and unspec malig neop of inguinal and leg LN NOS	QOF v36 Codes for relevant malignancies	Cambridge comorbidity score
cancer	xB565.00	Secondary and unspec malig neop intrapelvic lymph nodes	QOF v36 Codes for relevant malignancies	Cambridge comorbidity score
cancer	xB565000	Secondary and unspec malig neop internal iliac lymph nodes	QOF v36 Codes for relevant malignancies	Cambridge comorbidity score
cancer	xB565100	Secondary and unspec malig neop inferior epigastric LN	QOF v36 Codes for relevant malignancies
cancer	xB565200	Secondary and unspec malig neop circumflex iliac LN	QOF v36 Codes for relevant malignancies	Cambridge comorbidity score
cancer	xB565300	Secondary and unspec malig neop sacral lymph nodes	QOF v36 Codes for relevant malignancies	Cambridge comorbidity score
cancer	xB565z00	Secondary and unspec malig neop intrapelvic LN NOS	QOF v36 Codes for relevant malignancies	Cambridge comorbidity score
cancer	xB56y.00	Secondary and unspec malig neop lymph nodes multiple sites	QOF v36 Codes for relevant malignancies	Cambridge comorbidity score
cancer	xB56z.00	Secondary and unspec malig neop lymph nodes NOS	QOF v36 Codes for relevant malignancies	Cambridge comorbidity score
cancer	xB57..00	Secondary malig neop of respiratory and digestive systems	QOF v36 Codes for relevant malignancies	Cambridge comorbidity score
cancer	xB57..11	Metastases of respiratory and/or digestive systems	QOF v36 Codes for relevant malignancies	Cambridge comorbidity score
cancer	xB57..12	Secondary carcinoma of respiratory and/or digestive systems	QOF v36 Codes for relevant malignancies	Cambridge comorbidity score
cancer	xB570.00	Secondary malignant neoplasm of lung	QOF v36 Codes for relevant malignancies	Cambridge comorbidity score
cancer	xB571.00	Secondary malignant neoplasm of mediastinum	QOF v36 Codes for relevant malignancies	Cambridge comorbidity score
cancer	xB572.00	Secondary malignant neoplasm of pleura	QOF v36 Codes for relevant malignancies	Cambridge comorbidity score
cancer	xB573.00	Secondary malignant neoplasm of other respiratory organs	QOF v36 Codes for relevant malignancies	Cambridge comorbidity score
cancer	xB574.00	Secondary malignant neoplasm of small intestine and duodenum	QOF v36 Codes for relevant malignancies	Cambridge comorbidity score
cancer	xB574000	Secondary malignant neoplasm of duodenum	QOF v36 Codes for relevant malignancies	Cambridge comorbidity score
cancer	xB574100	Secondary malignant neoplasm of jejunum	QOF v36 Codes for relevant malignancies
cancer	xB574200	Secondary malignant neoplasm of ileum		Cambridge comorbidity score
cancer	xB574z00	Secondary malig neop of small intestine or duodenum NOS	QOF v36 Codes for relevant malignancies	Cambridge comorbidity score
cancer	xB575.00	Secondary malignant neoplasm of large intestine and rectum	QOF v36 Codes for relevant malignancies	Cambridge comorbidity score
cancer	xB575000	Secondary malignant neoplasm of colon	QOF v36 Codes for relevant malignancies	Cambridge comorbidity score
cancer	xB575100	Secondary malignant neoplasm of rectum	QOF v36 Codes for relevant malignancies	Cambridge comorbidity score
cancer	xB575z00	Secondary malig neop of large intestine or rectum NOS	QOF v36 Codes for relevant malignancies	Cambridge comorbidity score
cancer	xB576.00	Secondary malig neop of retroperitoneum and peritoneum	QOF v36 Codes for relevant malignancies	Cambridge comorbidity score
cancer	xB576000	Secondary malignant neoplasm of retroperitoneum	QOF v36 Codes for relevant malignancies	Cambridge comorbidity score
cancer	xB576100	Secondary malignant neoplasm of peritoneum	QOF v36 Codes for relevant malignancies	Cambridge comorbidity score
cancer	xB576200	Malignant ascites	QOF v36 Codes for relevant malignancies	Cambridge comorbidity score
cancer	xB576z00	Secondary malig neop of retroperitoneum or peritoneum NOS	QOF v36 Codes for relevant malignancies	Cambridge comorbidity score
cancer	xB577.00	Secondary malignant neoplasm of liver	QOF v36 Codes for relevant malignancies	Cambridge comorbidity score
cancer	xB577.11	Liver metastases	QOF v36 Codes for relevant malignancies	Cambridge comorbidity score
cancer	xB577000	Secondary malignant neoplasm of liver intrahepatic bile duct	QOF v36 Codes for relevant malignancies
cancer	xB57y.00	Secondary malignant neoplasm of other digestive organ	QOF v36 Codes for relevant malignancies	Cambridge comorbidity score
cancer	xB57z.00	Secondary malig neop of respiratory or digestive system NOS	QOF v36 Codes for relevant malignancies	Cambridge comorbidity score
cancer	xB58..00	Secondary malignant neoplasm of other specified sites	QOF v36 Codes for relevant malignancies	Cambridge comorbidity score
cancer	xB58..11	Secondary carcinoma of other specified sites	QOF v36 Codes for relevant malignancies	Cambridge comorbidity score
cancer	xB580.00	Secondary malignant neoplasm of kidney	QOF v36 Codes for relevant malignancies	Cambridge comorbidity score
cancer	xB581.00	Secondary malignant neoplasm of other urinary organs	QOF v36 Codes for relevant malignancies	Cambridge comorbidity score
cancer	xB581000	Secondary malignant neoplasm of ureter	QOF v36 Codes for relevant malignancies	Cambridge comorbidity score
cancer	xB581100	Secondary malignant neoplasm of bladder	QOF v36 Codes for relevant malignancies	Cambridge comorbidity score
cancer	xB581200	Secondary malignant neoplasm of urethra	QOF v36 Codes for relevant malignancies	Cambridge comorbidity score
cancer	xB581z00	Secondary malignant neoplasm of other urinary organ NOS	QOF v36 Codes for relevant malignancies	Cambridge comorbidity score
cancer	xB582.00	Secondary malignant neoplasm of skin	QOF v36 Codes for relevant malignancies	Cambridge comorbidity score
cancer	xB582000	Secondary malignant neoplasm of skin of head	QOF v36 Codes for relevant malignancies	Cambridge comorbidity score
cancer	xB582100	Secondary malignant neoplasm of skin of face	QOF v36 Codes for relevant malignancies	Cambridge comorbidity score
cancer	xB582200	Secondary malignant neoplasm of skin of neck	QOF v36 Codes for relevant malignancies	Cambridge comorbidity score
cancer	xB582300	Secondary malignant neoplasm of skin of trunk	QOF v36 Codes for relevant malignancies	Cambridge comorbidity score
cancer	xB582400	Secondary malignant neoplasm of skin of shoulder and arm	QOF v36 Codes for relevant malignancies	Cambridge comorbidity score
cancer	xB582500	Secondary malignant neoplasm of skin of hip and leg	QOF v36 Codes for relevant malignancies	Cambridge comorbidity score
cancer	xB582600	Secondary malignant neoplasm of skin of breast	QOF v36 Codes for relevant malignancies	Cambridge comorbidity score
cancer	xB582z00	Secondary malignant neoplasm of skin NOS	QOF v36 Codes for relevant malignancies	Cambridge comorbidity score
cancer	xB583.00	Secondary malignant neoplasm of brain and spinal cord	QOF v36 Codes for relevant malignancies	Cambridge comorbidity score
cancer	xB583000	Secondary malignant neoplasm of brain	QOF v36 Codes for relevant malignancies	Cambridge comorbidity score
cancer	xB583100	Secondary malignant neoplasm of spinal cord	QOF v36 Codes for relevant malignancies	Cambridge comorbidity score
cancer	xB583200	Cerebral metastasis	QOF v36 Codes for relevant malignancies	Cambridge comorbidity score
cancer	xB583z00	Secondary malignant neoplasm of brain or spinal cord NOS	QOF v36 Codes for relevant malignancies	Cambridge comorbidity score
cancer	xB584.00	Secondary malignant neoplasm of other part of nervous system	QOF v36 Codes for relevant malignancies	Cambridge comorbidity score
cancer	xB585.00	Secondary malignant neoplasm of bone and bone marrow	QOF v36 Codes for relevant malignancies	Cambridge comorbidity score
cancer	xB585000	Pathological fracture due to metastatic bone disease	QOF v36 Codes for relevant malignancies	Cambridge comorbidity score
cancer	xB586.00	Secondary malignant neoplasm of ovary	QOF v36 Codes for relevant malignancies	Cambridge comorbidity score
cancer	xB587.00	Secondary malignant neoplasm of adrenal gland	QOF v36 Codes for relevant malignancies	Cambridge comorbidity score
cancer	xB58y.00	Secondary malignant neoplasm of other specified sites	QOF v36 Codes for relevant malignancies	Cambridge comorbidity score
cancer	xB58y000	Secondary malignant neoplasm of breast	QOF v36 Codes for relevant malignancies	Cambridge comorbidity score
cancer	xB58y100	Secondary malignant neoplasm of uterus	QOF v36 Codes for relevant malignancies	Cambridge comorbidity score
cancer	xB58y200	Secondary malignant neoplasm of cervix uteri	QOF v36 Codes for relevant malignancies	Cambridge comorbidity score
cancer	xB58y211	Secondary cancer of the cervix	QOF v36 Codes for relevant malignancies	Cambridge comorbidity score
cancer	xB58y300	Secondary malignant neoplasm of vagina	QOF v36 Codes for relevant malignancies	Cambridge comorbidity score
cancer	xB58y400	Secondary malignant neoplasm of vulva	QOF v36 Codes for relevant malignancies	Cambridge comorbidity score
cancer	xB58y411	Secondary cancer of the vulva	QOF v36 Codes for relevant malignancies	Cambridge comorbidity score
cancer	xB58y500	Secondary malignant neoplasm of prostate	QOF v36 Codes for relevant malignancies	Cambridge comorbidity score
cancer	xB58y600	Secondary malignant neoplasm of testis	QOF v36 Codes for relevant malignancies	Cambridge comorbidity score
cancer	xB58y700	Secondary malignant neoplasm of penis	QOF v36 Codes for relevant malignancies	Cambridge comorbidity score
cancer	xB58y800	Secondary malignant neoplasm of epididymis and vas deferens	QOF v36 Codes for relevant malignancies	Cambridge comorbidity score
cancer	xB58y900	Secondary malignant neoplasm of tongue	QOF v36 Codes for relevant malignancies	Cambridge comorbidity score
cancer	xB58yz00	Secondary malignant neoplasm of other specified site NOS	QOF v36 Codes for relevant malignancies	Cambridge comorbidity score
cancer	xB58z.00	Secondary malignant neoplasm of other specified site NOS	QOF v36 Codes for relevant malignancies	Cambridge comorbidity score
cancer	xB59..00	Malignant neoplasm of unspecified site	QOF v36 Codes for relevant malignancies	Cambridge comorbidity score
cancer	xB590.00	Disseminated malignancy NOS	QOF v36 Codes for relevant malignancies	Cambridge comorbidity score
cancer	xB590.11	Carcinomatosis	QOF v36 Codes for relevant malignancies	Cambridge comorbidity score
cancer	xB591.00	Other malignant neoplasm NOS	QOF v36 Codes for relevant malignancies	Cambridge comorbidity score
cancer	xB592.00	Malignant neoplasms of independent (primary) multiple sites	QOF v36 Codes for relevant malignancies	Cambridge comorbidity score
cancer	xB592X00	Kaposi's sarcoma of multiple organs	QOF v36 Codes for relevant malignancies	Cambridge comorbidity score
cancer	xB593.00	Primary malignant neoplasm of unknown site	QOF v36 Codes for relevant malignancies	Cambridge comorbidity score
cancer	xB594.00	Secondary malignant neoplasm of unknown site	QOF v36 Codes for relevant malignancies	Cambridge comorbidity score
cancer	xB595.00	Malignant tumour of unknown origin	QOF v36 Codes for relevant malignancies	Cambridge comorbidity score
cancer	xB59z.00	Malignant neoplasm of unspecified site NOS	QOF v36 Codes for relevant malignancies	Cambridge comorbidity score
cancer	xB59zX00	Kaposi's sarcoma, unspecified	QOF v36 Codes for relevant malignancies	Cambridge comorbidity score
cancer	xB5y..00	Malignant neoplasm of other and unspecified site OS	QOF v36 Codes for relevant malignancies	Cambridge comorbidity score
cancer	xB5z..00	Malignant neoplasm of other and unspecified site NOS	QOF v36 Codes for relevant malignancies	Cambridge comorbidity score
cancer	xB6...00	Malignant neoplasm of lymphatic and haemopoietic tissue	QOF v36 Codes for relevant malignancies	Cambridge comorbidity score
cancer	xB6...11	Malignant neoplasm of histiocytic tissue	QOF v36 Codes for relevant malignancies	Cambridge comorbidity score
cancer	xB60..00	Lymphosarcoma and reticulosarcoma	QOF v36 Codes for relevant malignancies	Cambridge comorbidity score
cancer	xB600.00	Reticulosarcoma	QOF v36 Codes for relevant malignancies	Cambridge comorbidity score
cancer	xB600000	Reticulosarcoma of unspecified site	QOF v36 Codes for relevant malignancies	Cambridge comorbidity score
cancer	xB600100	Reticulosarcoma of lymph nodes of head, face and neck	QOF v36 Codes for relevant malignancies	Cambridge comorbidity score
cancer	xB600300	Reticulosarcoma of intra-abdominal lymph nodes	QOF v36 Codes for relevant malignancies	Cambridge comorbidity score
cancer	xB600700	Reticulosarcoma of spleen	QOF v36 Codes for relevant malignancies	Cambridge comorbidity score
cancer	xB600z00	Reticulosarcoma NOS	QOF v36 Codes for relevant malignancies	Cambridge comorbidity score
cancer	xB601.00	Lymphosarcoma	QOF v36 Codes for relevant malignancies	Cambridge comorbidity score
cancer	xB601000	Lymphosarcoma of unspecified site	QOF v36 Codes for relevant malignancies	Cambridge comorbidity score
cancer	xB601100	Lymphosarcoma of lymph nodes of head, face and neck	QOF v36 Codes for relevant malignancies	Cambridge comorbidity score
cancer	xB601200	Lymphosarcoma of intrathoracic lymph nodes	QOF v36 Codes for relevant malignancies	Cambridge comorbidity score
cancer	xB601300	Lymphosarcoma of intra-abdominal lymph nodes	QOF v36 Codes for relevant malignancies	Cambridge comorbidity score
cancer	xB601400	Lymphosarcoma of lymph nodes of axilla and upper limb	QOF v36 Codes for relevant malignancies
cancer	xB601500	Lymphosarcoma of lymph nodes of inguinal region and leg	QOF v36 Codes for relevant malignancies	Cambridge comorbidity score
cancer	xB601700	Lymphosarcoma of spleen		Cambridge comorbidity score
cancer	xB601800	Lymphosarcoma of lymph nodes of multiple sites	QOF v36 Codes for relevant malignancies
cancer	xB601z00	Lymphosarcoma NOS	QOF v36 Codes for relevant malignancies	Cambridge comorbidity score
cancer	xB602.00	Burkitt's lymphoma	QOF v36 Codes for relevant malignancies	Cambridge comorbidity score
cancer	xB602000	Burkitt's lymphoma of unspecified site	QOF v36 Codes for relevant malignancies
cancer	xB602100	Burkitt's lymphoma of lymph nodes of head, face and neck	QOF v36 Codes for relevant malignancies	Cambridge comorbidity score
cancer	xB602200	Burkitt's lymphoma of intrathoracic lymph nodes	QOF v36 Codes for relevant malignancies	Cambridge comorbidity score
cancer	xB602300	Burkitt's lymphoma of intra-abdominal lymph nodes	QOF v36 Codes for relevant malignancies	Cambridge comorbidity score
cancer	xB602400	Burkitt's lymphoma of lymph nodes of axilla and upper limb	QOF v36 Codes for relevant malignancies
cancer	xB602500	Burkitt's lymphoma of lymph nodes of inguinal region and leg	QOF v36 Codes for relevant malignancies	Cambridge comorbidity score
cancer	xB602800	Burkitt's lymphoma of lymph nodes of multiple sites	QOF v36 Codes for relevant malignancies
cancer	xB602z00	Burkitt's lymphoma NOS	QOF v36 Codes for relevant malignancies	Cambridge comorbidity score
cancer	xB60y.00	Other specified reticulosarcoma or lymphosarcoma	QOF v36 Codes for relevant malignancies	Cambridge comorbidity score
cancer	xB60z.00	Reticulosarcoma or lymphosarcoma NOS	QOF v36 Codes for relevant malignancies	Cambridge comorbidity score
cancer	xB61..00	Hodgkin's disease	QOF v36 Codes for relevant malignancies	Cambridge comorbidity score
cancer	xB61..11	Hodgkin lymphoma	QOF v36 Codes for relevant malignancies	Cambridge comorbidity score
cancer	xB610.00	Hodgkin's paragranuloma	QOF v36 Codes for relevant malignancies	Cambridge comorbidity score
cancer	xB610100	Hodgkin's paragranuloma of lymph nodes of head, face, neck		Cambridge comorbidity score
cancer	xB610300	Hodgkin's paragranuloma of intra-abdominal lymph nodes		Cambridge comorbidity score
cancer	xB610400	Hodgkin's paragranuloma of lymph nodes of axilla and arm	QOF v36 Codes for relevant malignancies
cancer	xB611.00	Hodgkin's granuloma	QOF v36 Codes for relevant malignancies	Cambridge comorbidity score
cancer	xB611100	Hodgkin's granuloma of lymph nodes of head, face and neck	QOF v36 Codes for relevant malignancies	Cambridge comorbidity score
cancer	xB611200	Hodgkin's granuloma of intrathoracic lymph nodes	QOF v36 Codes for relevant malignancies
cancer	xB612.00	Hodgkin's sarcoma	QOF v36 Codes for relevant malignancies	Cambridge comorbidity score
cancer	xB612300	Hodgkin's sarcoma of intra-abdominal lymph nodes	QOF v36 Codes for relevant malignancies
cancer	xB612400	Hodgkin's sarcoma of lymph nodes of axilla and upper limb		Cambridge comorbidity score
cancer	xB613.00	Hodgkin's disease, lymphocytic-histiocytic predominance	QOF v36 Codes for relevant malignancies	Cambridge comorbidity score
cancer	xB613.11	Hodgkin lymphma, lymphcyte-rch	QOF v36 Codes for relevant malignancies
cancer	xB613000	Hodgkin's, lymphocytic-histiocytic predominance unspec site	QOF v36 Codes for relevant malignancies	Cambridge comorbidity score
cancer	xB613100	Hodgkin's, lymphocytic-histiocytic pred of head, face, neck	QOF v36 Codes for relevant malignancies	Cambridge comorbidity score
cancer	xB613200	Hodgkin's, lymphocytic-histiocytic pred intrathoracic nodes	QOF v36 Codes for relevant malignancies	Cambridge comorbidity score
cancer	xB613300	Hodgkin's, lymphocytic-histiocytic pred intra-abdominal node		Cambridge comorbidity score
cancer	xB613400	Hodgkin's, lymphocytic-histiocytic pred axilla and arm	QOF v36 Codes for relevant malignancies
cancer	xB613500	Hodgkin's, lymphocytic-histiocytic pred inguinal and leg	QOF v36 Codes for relevant malignancies	Cambridge comorbidity score
cancer	xB613600	Hodgkin's, lymphocytic-histiocytic pred intrapelvic nodes		Cambridge comorbidity score
cancer	xB613800	Hodgkin's, lymphocytic-histiocytic pred of multiple sites	QOF v36 Codes for relevant malignancies
cancer	xB613z00	Hodgkin's, lymphocytic-histiocytic predominance NOS	QOF v36 Codes for relevant malignancies	Cambridge comorbidity score
cancer	xB614.00	Hodgkin's disease, nodular sclerosis	QOF v36 Codes for relevant malignancies	Cambridge comorbidity score
cancer	xB614000	Hodgkin's disease, nodular sclerosis of unspecified site	QOF v36 Codes for relevant malignancies	Cambridge comorbidity score
cancer	xB614100	Hodgkin's nodular sclerosis of head, face and neck	QOF v36 Codes for relevant malignancies	Cambridge comorbidity score
cancer	xB614200	Hodgkin's nodular sclerosis of intrathoracic lymph nodes	QOF v36 Codes for relevant malignancies	Cambridge comorbidity score
cancer	xB614300	Hodgkin's nodular sclerosis of intra-abdominal lymph nodes	QOF v36 Codes for relevant malignancies	Cambridge comorbidity score
cancer	xB614400	Hodgkin's nodular sclerosis of lymph nodes of axilla and arm	QOF v36 Codes for relevant malignancies	Cambridge comorbidity score
cancer	xB614600	Hodgkin's nodular sclerosis of intrapelvic lymph nodes	QOF v36 Codes for relevant malignancies
cancer	xB614700	Hodgkin's disease, nodular sclerosis of spleen	QOF v36 Codes for relevant malignancies
cancer	xB614800	Hodgkin's nodular sclerosis of lymph nodes of multiple sites	QOF v36 Codes for relevant malignancies	Cambridge comorbidity score
cancer	xB614z00	Hodgkin's disease, nodular sclerosis NOS	QOF v36 Codes for relevant malignancies	Cambridge comorbidity score
cancer	xB615.00	Hodgkin's disease, mixed cellularity	QOF v36 Codes for relevant malignancies	Cambridge comorbidity score
cancer	xB615000	Hodgkin's disease, mixed cellularity of unspecified site	QOF v36 Codes for relevant malignancies	Cambridge comorbidity score
cancer	xB615100	Hodgkin's mixed cellularity of lymph nodes head, face, neck	QOF v36 Codes for relevant malignancies	Cambridge comorbidity score
cancer	xB615200	Hodgkin's mixed cellularity of intrathoracic lymph nodes	QOF v36 Codes for relevant malignancies	Cambridge comorbidity score
cancer	xB615500	Hodgkin's mixed cellularity of lymph nodes inguinal and leg	QOF v36 Codes for relevant malignancies
cancer	xB615z00	Hodgkin's disease, mixed cellularity NOS	QOF v36 Codes for relevant malignancies	Cambridge comorbidity score
cancer	xB616.00	Hodgkin's disease, lymphocytic depletion	QOF v36 Codes for relevant malignancies	Cambridge comorbidity score
cancer	xB616000	Hodgkin's lymphocytic depletion of unspecified site	QOF v36 Codes for relevant malignancies	Cambridge comorbidity score
cancer	xB616400	Hodgkin's lymphocytic depletion lymph nodes axilla and arm	QOF v36 Codes for relevant malignancies	Cambridge comorbidity score
cancer	xB616700	Hodgkin's disease, lymphocytic depletion of spleen	QOF v36 Codes for relevant malignancies	Cambridge comorbidity score
cancer	xB616800	Hodgkin's lymphocytic depletion lymph nodes multiple sites	QOF v36 Codes for relevant malignancies
cancer	xB616z00	Hodgkin's disease, lymphocytic depletion NOS	QOF v36 Codes for relevant malignancies	Cambridge comorbidity score
cancer	xB617.00	Nodular lymphocyte predominant Hodgkin lymphoma	QOF v36 Codes for relevant malignancies
cancer	xB618.00	Nodular sclerosis classical Hodgkin lymphoma	QOF v36 Codes for relevant malignancies
cancer	xB619.00	Mixed cellularity classical Hodgkin lymphoma	QOF v36 Codes for relevant malignancies
cancer	xB61B.00	Lymphocyte-rich classical Hodgkin lymphoma	QOF v36 Codes for relevant malignancies
cancer	xB61C.00	Other classical Hodgkin lymphoma	QOF v36 Codes for relevant malignancies	Cambridge comorbidity score
cancer	xB61z.00	Hodgkin's disease NOS	QOF v36 Codes for relevant malignancies	Cambridge comorbidity score
cancer	xB61z.11	Hodgkin lymphoma NOS	QOF v36 Codes for relevant malignancies
cancer	xB61z000	Hodgkin's disease NOS, unspecified site	QOF v36 Codes for relevant malignancies	Cambridge comorbidity score
cancer	xB61z100	Hodgkin's disease NOS of lymph nodes of head, face and neck	QOF v36 Codes for relevant malignancies	Cambridge comorbidity score
cancer	xB61z200	Hodgkin's disease NOS of intrathoracic lymph nodes	QOF v36 Codes for relevant malignancies	Cambridge comorbidity score
cancer	xB61z300	Hodgkin's disease NOS of intra-abdominal lymph nodes	QOF v36 Codes for relevant malignancies
cancer	xB61z400	Hodgkin's disease NOS of lymph nodes of axilla and arm	QOF v36 Codes for relevant malignancies	Cambridge comorbidity score
cancer	xB61z500	Hodgkin's disease NOS of lymph nodes inguinal region and leg	QOF v36 Codes for relevant malignancies	Cambridge comorbidity score
cancer	xB61z700	Hodgkin's disease NOS of spleen	QOF v36 Codes for relevant malignancies	Cambridge comorbidity score
cancer	xB61z800	Hodgkin's disease NOS of lymph nodes of multiple sites	QOF v36 Codes for relevant malignancies	Cambridge comorbidity score
cancer	xB61zz00	Hodgkin's disease NOS	QOF v36 Codes for relevant malignancies	Cambridge comorbidity score
cancer	xB62..00	Other malignant neoplasm of lymphoid and histiocytic tissue	QOF v36 Codes for relevant malignancies	Cambridge comorbidity score
cancer	xB620.00	Nodular lymphoma (Brill - Symmers disease)	QOF v36 Codes for relevant malignancies	Cambridge comorbidity score
cancer	xB620.11	Reticulosarcoma - follicular or nodular	QOF v36 Codes for relevant malignancies
cancer	xB620000	Nodular lymphoma of unspecified site	QOF v36 Codes for relevant malignancies	Cambridge comorbidity score
cancer	xB620100	Nodular lymphoma of lymph nodes of head, face and neck	QOF v36 Codes for relevant malignancies	Cambridge comorbidity score
cancer	xB620200	Nodular lymphoma of intrathoracic lymph nodes	QOF v36 Codes for relevant malignancies
cancer	xB620300	Nodular lymphoma of intra-abdominal lymph nodes	QOF v36 Codes for relevant malignancies	Cambridge comorbidity score
cancer	xB620400	Nodular lymphoma of lymph nodes of axilla and upper limb	QOF v36 Codes for relevant malignancies
cancer	xB620500	Nodular lymphoma of lymph nodes of inguinal region and leg	QOF v36 Codes for relevant malignancies	Cambridge comorbidity score
cancer	xB620700	Nodular lymphoma of spleen	QOF v36 Codes for relevant malignancies
cancer	xB620800	Nodular lymphoma of lymph nodes of multiple sites	QOF v36 Codes for relevant malignancies	Cambridge comorbidity score
cancer	xB620z00	Nodular lymphoma NOS	QOF v36 Codes for relevant malignancies	Cambridge comorbidity score
cancer	xB621.00	Mycosis fungoides	QOF v36 Codes for relevant malignancies	Cambridge comorbidity score
cancer	xB621000	Mycosis fungoides of unspecified site	QOF v36 Codes for relevant malignancies	Cambridge comorbidity score
cancer	xB621100	Mycosis fungoides of the lymph nodes of head, face and neck	QOF v36 Codes for relevant malignancies
cancer	xB621300	Mycosis fungoides of intra-abdominal lymph nodes	QOF v36 Codes for relevant malignancies	Cambridge comorbidity score
cancer	xB621400	Mycosis fungoides of lymph nodes of axilla and upper limb	QOF v36 Codes for relevant malignancies	Cambridge comorbidity score
cancer	xB621500	Mycosis fungoides of lymph nodes of inguinal region and leg	QOF v36 Codes for relevant malignancies	Cambridge comorbidity score
cancer	xB621800	Mycosis fungoides of lymph nodes of multiple sites	QOF v36 Codes for relevant malignancies	Cambridge comorbidity score
cancer	xB621z00	Mycosis fungoides NOS	QOF v36 Codes for relevant malignancies	Cambridge comorbidity score
cancer	xB622.00	Sezary's disease	QOF v36 Codes for relevant malignancies	Cambridge comorbidity score
cancer	xB622.11	Sezary disease	QOF v36 Codes for relevant malignancies
cancer	xB622z00	Sezary's disease NOS	QOF v36 Codes for relevant malignancies	Cambridge comorbidity score
cancer	xB623.00	Malignant histiocytosis	QOF v36 Codes for relevant malignancies	Cambridge comorbidity score
cancer	xB623000	Malignant histiocytosis of unspecified site	QOF v36 Codes for relevant malignancies	Cambridge comorbidity score
cancer	xB623100	Malignant histiocytosis of lymph nodes head, face and neck	QOF v36 Codes for relevant malignancies	Cambridge comorbidity score
cancer	xB623300	Malignant histiocytosis of intra-abdominal lymph nodes	QOF v36 Codes for relevant malignancies	Cambridge comorbidity score
cancer	xB623400	Malignant histiocytosis of lymph nodes of axilla and arm	QOF v36 Codes for relevant malignancies
cancer	xB623z00	Malignant histiocytosis NOS	QOF v36 Codes for relevant malignancies	Cambridge comorbidity score
cancer	xB624.00	Leukaemic reticuloendotheliosis	QOF v36 Codes for relevant malignancies	Cambridge comorbidity score
cancer	xB624.11	Leukaemic reticuloendotheliosis	QOF v36 Codes for relevant malignancies	Cambridge comorbidity score
cancer	xB624.12	Hairy cell leukaemia	QOF v36 Codes for relevant malignancies	Cambridge comorbidity score
cancer	xB624000	Leukaemic reticuloendotheliosis of unspecified sites	QOF v36 Codes for relevant malignancies	Cambridge comorbidity score
cancer	xB624300	Leukaemic reticuloend of intra-abdominal lymph nodes	QOF v36 Codes for relevant malignancies	Cambridge comorbidity score
cancer	xB624z00	Leukaemic reticuloendotheliosis NOS	QOF v36 Codes for relevant malignancies	Cambridge comorbidity score
cancer	xB625.00	Letterer-Siwe disease	QOF v36 Codes for relevant malignancies	Cambridge comorbidity score
cancer	xB625.11	Histiocytosis X (acute, progressive)	QOF v36 Codes for relevant malignancies	Cambridge comorbidity score
cancer	xB625000	Letterer-Siwe disease of unspecified sites	QOF v36 Codes for relevant malignancies	Cambridge comorbidity score
cancer	xB625100	Letterer-Siwe disease of lymph nodes of head, face and neck	QOF v36 Codes for relevant malignancies
cancer	xB625200	Letterer-Siwe disease of intrathoracic lymph nodes	QOF v36 Codes for relevant malignancies	Cambridge comorbidity score
cancer	xB625800	Letterer-Siwe disease of lymph nodes of multiple sites	QOF v36 Codes for relevant malignancies	Cambridge comorbidity score
cancer	xB625z00	Letterer-Siwe disease NOS	QOF v36 Codes for relevant malignancies	Cambridge comorbidity score
cancer	xB626.00	Malignant mast cell tumours	QOF v36 Codes for relevant malignancies	Cambridge comorbidity score
cancer	xB626000	Mast cell malignancy of unspecified site	QOF v36 Codes for relevant malignancies	Cambridge comorbidity score
cancer	xB626300	Mast cell malignancy of intra-abdominal lymph nodes	QOF v36 Codes for relevant malignancies
cancer	xB626500	Mast cell malignancy of lymph nodes inguinal region and leg	QOF v36 Codes for relevant malignancies	Cambridge comorbidity score
cancer	xB626800	Mast cell malignancy of lymph nodes of multiple sites	QOF v36 Codes for relevant malignancies	Cambridge comorbidity score
cancer	xB626z00	Malignant mast cell tumour NOS	QOF v36 Codes for relevant malignancies	Cambridge comorbidity score
cancer	xB627.00	Non - Hodgkin's lymphoma	QOF v36 Codes for relevant malignancies	Cambridge comorbidity score
cancer	xB627.11	Non-Hodgkin lymphoma	QOF v36 Codes for relevant malignancies	Cambridge comorbidity score
cancer	xB627000	Follicular non-Hodgkin's small cleaved cell lymphoma	QOF v36 Codes for relevant malignancies	Cambridge comorbidity score
cancer	xB627100	Follicular non-Hodg mixed sml cleavd & lge cell lymphoma	QOF v36 Codes for relevant malignancies	Cambridge comorbidity score
cancer	xB627200	Follicular non-Hodgkin's large cell lymphoma	QOF v36 Codes for relevant malignancies	Cambridge comorbidity score
cancer	xB627300	Diffuse non-Hodgkin's small cell (diffuse) lymphoma	QOF v36 Codes for relevant malignancies	Cambridge comorbidity score
cancer	xB627500	Diffuse non-Hodgkin mixed sml & lge cell (diffuse) lymphoma	QOF v36 Codes for relevant malignancies	Cambridge comorbidity score
cancer	xB627600	Diffuse non-Hodgkin's immunoblastic (diffuse) lymphoma	QOF v36 Codes for relevant malignancies	Cambridge comorbidity score
cancer	xB627700	Diffuse non-Hodgkin's lymphoblastic (diffuse) lymphoma	QOF v36 Codes for relevant malignancies	Cambridge comorbidity score
cancer	xB627800	Diffuse non-Hodgkin's lymphoma undifferentiated (diffuse)	QOF v36 Codes for relevant malignancies	Cambridge comorbidity score
cancer	xB627900	Mucosa-associated lymphoma	QOF v36 Codes for relevant malignancies	Cambridge comorbidity score
cancer	xB627911	Maltoma	QOF v36 Codes for relevant malignancies	Cambridge comorbidity score
cancer	xB627A00	Diffuse non-Hodgkin's large cell lymphoma	QOF v36 Codes for relevant malignancies	Cambridge comorbidity score
cancer	xB627B00	Other types of follicular non-Hodgkin's lymphoma	QOF v36 Codes for relevant malignancies	Cambridge comorbidity score
cancer	xB627C00	Follicular non-Hodgkin's lymphoma	QOF v36 Codes for relevant malignancies	Cambridge comorbidity score
cancer	xB627C11	Follicular lymphoma NOS	QOF v36 Codes for relevant malignancies	Cambridge comorbidity score
cancer	xB627D00	Diffuse non-Hodgkin's centroblastic lymphoma	QOF v36 Codes for relevant malignancies	Cambridge comorbidity score
cancer	xB627E00	Diffuse large B-cell lymphoma	QOF v36 Codes for relevant malignancies	Cambridge comorbidity score
cancer	xB627F00	Extranod marg zone B-cell lymphom mucosa-assoc lymphoid tiss	QOF v36 Codes for relevant malignancies
cancer	xB627G00	Mediastinal (thymic) large B-cell lymphoma	QOF v36 Codes for relevant malignancies
cancer	xB627W00	Unspecified B-cell non-Hodgkin's lymphoma	QOF v36 Codes for relevant malignancies	Cambridge comorbidity score
cancer	xB627X00	Diffuse non-Hodgkin's lymphoma, unspecified	QOF v36 Codes for relevant malignancies	Cambridge comorbidity score
cancer	xB628.00	Follicular lymphoma	QOF v36 Codes for relevant malignancies	Cambridge comorbidity score
cancer	xB628000	Follicular lymphoma grade 1	QOF v36 Codes for relevant malignancies
cancer	xB628100	Follicular lymphoma grade 2	QOF v36 Codes for relevant malignancies
cancer	xB628200	Follicular lymphoma grade 3	QOF v36 Codes for relevant malignancies
cancer	xB628300	Follicular lymphoma grade 3a	QOF v36 Codes for relevant malignancies
cancer	xB628400	Follicular lymphoma grade 3b	QOF v36 Codes for relevant malignancies
cancer	xB628500	Diffuse follicle centre lymphoma	QOF v36 Codes for relevant malignancies
cancer	xB628600	Cutaneous follicle centre lymphoma	QOF v36 Codes for relevant malignancies
cancer	xB628700	Other types of follicular lymphoma	QOF v36 Codes for relevant malignancies
cancer	xB629.00	Multifocal multisystemic dissem Langerhans-cell histiocytosi	QOF v36 Codes for relevant malignancies
cancer	xB62A.00	Sarcoma of dendritic cells	QOF v36 Codes for relevant malignancies
cancer	xB62B.00	Multifocal and unisystemic Langerhans-cell histiocytosis	QOF v36 Codes for relevant malignancies
cancer	xB62C.00	Unifocal Langerhans-cell histiocytosis	QOF v36 Codes for relevant malignancies
cancer	xB62D.00	Histiocytic sarcoma	QOF v36 Codes for relevant malignancies
cancer	xB62E.00	T/NK-cell lymphoma	QOF v36 Codes for relevant malignancies
cancer	xB62E100	Anaplastic large cell lymphoma, ALK-positive	QOF v36 Codes for relevant malignancies
cancer	xB62E200	Anaplastic large cell lymphoma, ALK-negative	QOF v36 Codes for relevant malignancies
cancer	xB62E300	Cutaneous T-cell lymphoma	QOF v36 Codes for relevant malignancies
cancer	xB62E400	Extranodal NK/T-cell lymphoma, nasal type	QOF v36 Codes for relevant malignancies
cancer	xB62E500	Hepatosplenic T-cell lymphoma	QOF v36 Codes for relevant malignancies
cancer	xB62E600	Enteropathy-associated T-cell lymphoma	QOF v36 Codes for relevant malignancies
cancer	xB62E700	Subcutaneous panniculitic T-cell lymphoma	QOF v36 Codes for relevant malignancies
cancer	xB62E800	Blastic NK-cell lymphoma	QOF v36 Codes for relevant malignancies
cancer	xB62E900	Angioimmunoblastic T-cell lymphoma	QOF v36 Codes for relevant malignancies
cancer	xB62EA00	Primary cutaneous CD30-positive T-cell proliferations	QOF v36 Codes for relevant malignancies
cancer	xB62Ew00	Other mature T/NK-cell lymphoma	QOF v36 Codes for relevant malignancies
cancer	xB62F.00	Nonfollicular lymphoma	QOF v36 Codes for relevant malignancies
cancer	xB62F.11	Non-follicular lymphoma	QOF v36 Codes for relevant malignancies
cancer	xB62F000	Small cell B-cell lymphoma	QOF v36 Codes for relevant malignancies	Cambridge comorbidity score
cancer	xB62F100	Mantle cell lymphoma	QOF v36 Codes for relevant malignancies	Cambridge comorbidity score
cancer	xB62F200	Lymphoblastic (diffuse) lymphoma	QOF v36 Codes for relevant malignancies	Cambridge comorbidity score
cancer	xB62Fy00	Other non-follicular lymphoma	QOF v36 Codes for relevant malignancies
cancer	xB62x.00	Malignant lymphoma otherwise specified	QOF v36 Codes for relevant malignancies	Cambridge comorbidity score
cancer	xB62x000	T-zone lymphoma	QOF v36 Codes for relevant malignancies	Cambridge comorbidity score
cancer	xB62x100	Lymphoepithelioid lymphoma	QOF v36 Codes for relevant malignancies	Cambridge comorbidity score
cancer	xB62x200	Peripheral T-cell lymphoma	QOF v36 Codes for relevant malignancies	Cambridge comorbidity score
cancer	xB62x400	Malignant reticulosis	QOF v36 Codes for relevant malignancies	Cambridge comorbidity score
cancer	xB62x500	Malignant immunoproliferative small intestinal disease	QOF v36 Codes for relevant malignancies	Cambridge comorbidity score
cancer	xB62x600	True histiocytic lymphoma	QOF v36 Codes for relevant malignancies	Cambridge comorbidity score
cancer	xB62xX00	Oth and unspecif peripheral & cutaneous T-cell lymphomas	QOF v36 Codes for relevant malignancies	Cambridge comorbidity score
cancer	xB62y.00	Malignant lymphoma NOS	QOF v36 Codes for relevant malignancies	Cambridge comorbidity score
cancer	xB62y000	Malignant lymphoma NOS of unspecified site	QOF v36 Codes for relevant malignancies	Cambridge comorbidity score
cancer	xB62y100	Malignant lymphoma NOS of lymph nodes of head, face and neck	QOF v36 Codes for relevant malignancies	Cambridge comorbidity score
cancer	xB62y200	Malignant lymphoma NOS of intrathoracic lymph nodes	QOF v36 Codes for relevant malignancies	Cambridge comorbidity score
cancer	xB62y300	Malignant lymphoma NOS of intra-abdominal lymph nodes	QOF v36 Codes for relevant malignancies	Cambridge comorbidity score
cancer	xB62y400	Malignant lymphoma NOS of lymph nodes of axilla and arm	QOF v36 Codes for relevant malignancies	Cambridge comorbidity score
cancer	xB62y500	Malignant lymphoma NOS of lymph node inguinal region and leg	QOF v36 Codes for relevant malignancies	Cambridge comorbidity score
cancer	xB62y600	Malignant lymphoma NOS of intrapelvic lymph nodes	QOF v36 Codes for relevant malignancies	Cambridge comorbidity score
cancer	xB62y700	Malignant lymphoma NOS of spleen	QOF v36 Codes for relevant malignancies	Cambridge comorbidity score
cancer	xB62y800	Malignant lymphoma NOS of lymph nodes of multiple sites	QOF v36 Codes for relevant malignancies	Cambridge comorbidity score
cancer	xB62yz00	Malignant lymphoma NOS	QOF v36 Codes for relevant malignancies	Cambridge comorbidity score
cancer	xB62z.00	Malignant neoplasms of lymphoid and histiocytic tissue NOS	QOF v36 Codes for relevant malignancies	Cambridge comorbidity score
cancer	xB62z000	Unspec malig neop lymphoid/histiocytic of unspecified site	QOF v36 Codes for relevant malignancies
cancer	xB62z100	Unspec malig neop lymphoid/histiocytic lymph node head/neck	QOF v36 Codes for relevant malignancies	Cambridge comorbidity score
cancer	xB62z200	Unspec malig neop lymphoid/histiocytic of intrathoracic node	QOF v36 Codes for relevant malignancies	Cambridge comorbidity score
cancer	xB62z300	Unspec malig neop lymphoid/histiocytic intra-abdominal nodes	QOF v36 Codes for relevant malignancies	Cambridge comorbidity score
cancer	xB62z400	Unspec malig neop lymphoid/histiocytic lymph node axilla/arm	QOF v36 Codes for relevant malignancies
cancer	xB62z500	Unspec malig neop lymphoid/histiocytic nodes inguinal/leg	QOF v36 Codes for relevant malignancies	Cambridge comorbidity score
cancer	xB62z600	Unspec malig neop lymphoid/histiocytic of intrapelvic nodes	QOF v36 Codes for relevant malignancies
cancer	xB62z800	Unspec malig neop lymphoid/histiocytic of multiple sites	QOF v36 Codes for relevant malignancies	Cambridge comorbidity score
cancer	xB62zz00	Lymphoid and histiocytic malignancy NOS	QOF v36 Codes for relevant malignancies	Cambridge comorbidity score
cancer	xB62zz11	Immunoproliferative neoplasm	QOF v36 Codes for relevant malignancies	Cambridge comorbidity score
cancer	xB63..00	Multiple myeloma and immunoproliferative neoplasms	QOF v36 Codes for relevant malignancies	Cambridge comorbidity score
cancer	xB630.00	Multiple myeloma	QOF v36 Codes for relevant malignancies	Cambridge comorbidity score
cancer	xB630.11	Kahler's disease	QOF v36 Codes for relevant malignancies	Cambridge comorbidity score
cancer	xB630.12	Myelomatosis	QOF v36 Codes for relevant malignancies	Cambridge comorbidity score
cancer	xB630000	Malignant plasma cell neoplasm, extramedullary plasmacytoma	QOF v36 Codes for relevant malignancies	Cambridge comorbidity score
cancer	xB630100	Solitary myeloma	QOF v36 Codes for relevant malignancies	Cambridge comorbidity score
cancer	xB630200	Plasmacytoma NOS	QOF v36 Codes for relevant malignancies	Cambridge comorbidity score
cancer	xB630300	Lambda light chain myeloma	QOF v36 Codes for relevant malignancies	Cambridge comorbidity score
cancer	xB630400	Solitary plasmacytoma	QOF v36 Codes for relevant malignancies	Cambridge comorbidity score
cancer	xB631.00	Plasma cell leukaemia	QOF v36 Codes for relevant malignancies	Cambridge comorbidity score
cancer	xB63y.00	Other immunoproliferative neoplasms	QOF v36 Codes for relevant malignancies	Cambridge comorbidity score
cancer	xB63z.00	Immunoproliferative neoplasm or myeloma NOS	QOF v36 Codes for relevant malignancies	Cambridge comorbidity score
cancer	xB64..00	Lymphoid leukaemia	QOF v36 Codes for relevant malignancies	Cambridge comorbidity score
cancer	xB64..11	Lymphatic leukaemia	QOF v36 Codes for relevant malignancies	Cambridge comorbidity score
cancer	xB640.00	Acute lymphoid leukaemia	QOF v36 Codes for relevant malignancies	Cambridge comorbidity score
cancer	xB640000	B-cell acute lymphoblastic leukaemia	QOF v36 Codes for relevant malignancies	Cambridge comorbidity score
cancer	xB640011	Mature B-cell leukaemia Burkitt-type	QOF v36 Codes for relevant malignancies
cancer	xB641.00	Chronic lymphoid leukaemia	QOF v36 Codes for relevant malignancies	Cambridge comorbidity score
cancer	xB641.11	Chronic lymphatic leukaemia	QOF v36 Codes for relevant malignancies	Cambridge comorbidity score
cancer	xB641000	B-cell chronic lymphocytic leukaemia	QOF v36 Codes for relevant malignancies	Cambridge comorbidity score
cancer	xB641011	Chronic lymphocytic leukaemia of B-cell type	QOF v36 Codes for relevant malignancies
cancer	xB641100	Clinical stage A chronic lymphocytic leukaemia	QOF v36 Codes for relevant malignancies
cancer	xB641200	Clinical stage B chronic lymphocytic leukaemia	QOF v36 Codes for relevant malignancies
cancer	xB641300	Clinical stage C chronic lymphocytic leukaemia	QOF v36 Codes for relevant malignancies
cancer	xB642.00	Subacute lymphoid leukaemia	QOF v36 Codes for relevant malignancies	Cambridge comorbidity score
cancer	xB64y.00	Other lymphoid leukaemia	QOF v36 Codes for relevant malignancies	Cambridge comorbidity score
cancer	xB64y100	Prolymphocytic leukaemia	QOF v36 Codes for relevant malignancies	Cambridge comorbidity score
cancer	xB64y200	Adult T-cell leukaemia	QOF v36 Codes for relevant malignancies	Cambridge comorbidity score
cancer	xB64y300	B-cell prolymphocytic leukaemia	QOF v36 Codes for relevant malignancies
cancer	xB64y400	T-cell prolymphocytic leukaemia	QOF v36 Codes for relevant malignancies
cancer	xB64y500	Adult T-cell lymphoma/leukaemia (HTLV-1-associated)	QOF v36 Codes for relevant malignancies
cancer	xB64yz00	Other lymphoid leukaemia NOS	QOF v36 Codes for relevant malignancies	Cambridge comorbidity score
cancer	xB64z.00	Lymphoid leukaemia NOS	QOF v36 Codes for relevant malignancies	Cambridge comorbidity score
cancer	xB65..00	Myeloid leukaemia	QOF v36 Codes for relevant malignancies	Cambridge comorbidity score
cancer	xB650.00	Acute myeloid leukaemia	QOF v36 Codes for relevant malignancies	Cambridge comorbidity score
cancer	xB650100	Acute myeloid leukaemia with multilineage dysplasia	QOF v36 Codes for relevant malignancies
cancer	xB651.00	Chronic myeloid leukaemia	QOF v36 Codes for relevant malignancies	Cambridge comorbidity score
cancer	xB651.11	Chronic granulocytic leukaemia	QOF v36 Codes for relevant malignancies	Cambridge comorbidity score
cancer	xB651000	Chronic eosinophilic leukaemia	QOF v36 Codes for relevant malignancies	Cambridge comorbidity score
cancer	xB651100	Chronic myeloid leukaemia, BCR/ABL positive	QOF v36 Codes for relevant malignancies
cancer	xB651200	Chronic neutrophilic leukaemia	QOF v36 Codes for relevant malignancies	Cambridge comorbidity score
cancer	xB651300	Atypical chronic myeloid leukaemia, BCR/ABL negative	QOF v36 Codes for relevant malignancies
cancer	xB651z00	Chronic myeloid leukaemia NOS	QOF v36 Codes for relevant malignancies	Cambridge comorbidity score
cancer	xB652.00	Subacute myeloid leukaemia	QOF v36 Codes for relevant malignancies	Cambridge comorbidity score
cancer	xB653.00	Myeloid sarcoma	QOF v36 Codes for relevant malignancies	Cambridge comorbidity score
cancer	xB653000	Chloroma	QOF v36 Codes for relevant malignancies	Cambridge comorbidity score
cancer	xB653100	Granulocytic sarcoma	QOF v36 Codes for relevant malignancies	Cambridge comorbidity score
cancer	xB653z00	Myeloid sarcoma NOS	QOF v36 Codes for relevant malignancies
cancer	xB654.00	Acute myeloblastic leukaemia	QOF v36 Codes for relevant malignancies
cancer	xB65y.00	Other myeloid leukaemia	QOF v36 Codes for relevant malignancies
cancer	xB65y000	Aleukaemic myeloid leukaemia	QOF v36 Codes for relevant malignancies
cancer	xB65y100	Acute promyelocytic leukaemia	QOF v36 Codes for relevant malignancies	Cambridge comorbidity score
cancer	xB65yz00	Other myeloid leukaemia NOS	QOF v36 Codes for relevant malignancies	Cambridge comorbidity score
cancer	xB65z.00	Myeloid leukaemia NOS	QOF v36 Codes for relevant malignancies	Cambridge comorbidity score
cancer	xB66..00	Monocytic leukaemia	QOF v36 Codes for relevant malignancies	Cambridge comorbidity score
cancer	xB66..11	Histiocytic leukaemia	QOF v36 Codes for relevant malignancies
cancer	xB66..12	Monoblastic leukaemia	QOF v36 Codes for relevant malignancies	Cambridge comorbidity score
cancer	xB660.00	Acute monocytic leukaemia	QOF v36 Codes for relevant malignancies	Cambridge comorbidity score
cancer	xB661.00	Chronic monocytic leukaemia	QOF v36 Codes for relevant malignancies	Cambridge comorbidity score
cancer	xB662.00	Subacute monocytic leukaemia		Cambridge comorbidity score
cancer	xB663.00	Acute monoblastic leukaemia	QOF v36 Codes for relevant malignancies
cancer	xB66y.00	Other monocytic leukaemia	QOF v36 Codes for relevant malignancies	Cambridge comorbidity score
cancer	xB66yz00	Other monocytic leukaemia NOS	QOF v36 Codes for relevant malignancies	Cambridge comorbidity score
cancer	xB66z.00	Monocytic leukaemia NOS	QOF v36 Codes for relevant malignancies	Cambridge comorbidity score
cancer	xB67..00	Other specified leukaemia	QOF v36 Codes for relevant malignancies	Cambridge comorbidity score
cancer	xB670.00	Acute erythraemia and erythroleukaemia	QOF v36 Codes for relevant malignancies	Cambridge comorbidity score
cancer	xB670.11	Di Guglielmo's disease	QOF v36 Codes for relevant malignancies	Cambridge comorbidity score
cancer	xB671.00	Chronic erythraemia	QOF v36 Codes for relevant malignancies	Cambridge comorbidity score
cancer	xB671.11	Heilmeyer - Schoner disease	QOF v36 Codes for relevant malignancies	Cambridge comorbidity score
cancer	xB672.00	Megakaryocytic leukaemia	QOF v36 Codes for relevant malignancies	Cambridge comorbidity score
cancer	xB672.11	Thrombocytic leukaemia	QOF v36 Codes for relevant malignancies	Cambridge comorbidity score
cancer	xB673.00	Mast cell leukaemia	QOF v36 Codes for relevant malignancies	Cambridge comorbidity score
cancer	xB674.00	Acute panmyelosis	QOF v36 Codes for relevant malignancies	Cambridge comorbidity score
cancer	xB675.00	Acute myelofibrosis	QOF v36 Codes for relevant malignancies	Cambridge comorbidity score
cancer	xB676.00	Acute erythroid leukaemia	QOF v36 Codes for relevant malignancies
cancer	xB677.00	Myelodysplastic and myeloproliferative disease		Cambridge comorbidity score
cancer	xB67y.00	Other and unspecified leukaemia	QOF v36 Codes for relevant malignancies	Cambridge comorbidity score
cancer	xB67y000	Lymphosarcoma cell leukaemia	QOF v36 Codes for relevant malignancies	Cambridge comorbidity score
cancer	xB67yz00	Other and unspecified leukaemia NOS	QOF v36 Codes for relevant malignancies	Cambridge comorbidity score
cancer	xB67z.00	Other specified leukaemia NOS	QOF v36 Codes for relevant malignancies	Cambridge comorbidity score
cancer	xB68..00	Leukaemia of unspecified cell type	QOF v36 Codes for relevant malignancies	Cambridge comorbidity score
cancer	xB680.00	Acute leukaemia NOS	QOF v36 Codes for relevant malignancies	Cambridge comorbidity score
cancer	xB681.00	Chronic leukaemia NOS	QOF v36 Codes for relevant malignancies	Cambridge comorbidity score
cancer	xB682.00	Subacute leukaemia NOS	QOF v36 Codes for relevant malignancies	Cambridge comorbidity score
cancer	xB68y.00	Other leukaemia of unspecified cell type	QOF v36 Codes for relevant malignancies	Cambridge comorbidity score
cancer	xB68z.00	Leukaemia NOS	QOF v36 Codes for relevant malignancies	Cambridge comorbidity score
cancer	xB69..00	Myelomonocytic leukaemia	QOF v36 Codes for relevant malignancies	Cambridge comorbidity score
cancer	xB690.00	Acute myelomonocytic leukaemia	QOF v36 Codes for relevant malignancies	Cambridge comorbidity score
cancer	xB691.00	Chronic myelomonocytic leukaemia	QOF v36 Codes for relevant malignancies	Cambridge comorbidity score
cancer	xB692.00	Subacute myelomonocytic leukaemia	QOF v36 Codes for relevant malignancies	Cambridge comorbidity score
cancer	xB693.00	Juvenile myelomonocytic leukaemia	QOF v36 Codes for relevant malignancies
cancer	xB6y..00	Malignant neoplasm lymphatic or haematopoietic tissue OS	QOF v36 Codes for relevant malignancies	Cambridge comorbidity score
cancer	xB6y0.00	Myeloproliferative disorder	QOF v36 Codes for relevant malignancies	Cambridge comorbidity score
cancer	xB6y0.11	Myeloproliferative disease	QOF v36 Codes for relevant malignancies	Cambridge comorbidity score
cancer	xB6y1.00	Myelosclerosis with myeloid metaplasia	QOF v36 Codes for relevant malignancies	Cambridge comorbidity score
cancer	xB6y1.12	Osteomyelofibrosis	QOF v36 Codes for relevant malignancies
cancer	xB6z..00	Malignant neoplasm lymphatic or haematopoietic tissue NOS	QOF v36 Codes for relevant malignancies	Cambridge comorbidity score
cancer	xB6z0.00	Kaposi's sarcoma of lymph nodes	QOF v36 Codes for relevant malignancies	Cambridge comorbidity score
cancer	xByu..00	[X]Additional neoplasm classification terms	QOF v36 Codes for relevant malignancies	Cambridge comorbidity score
cancer	xByu0.00	[X]Malignant neoplasm of lip, oral cavity and pharynx	QOF v36 Codes for relevant malignancies	Cambridge comorbidity score
cancer	xByu1.00	[X]Malignant neoplasm of digestive organs	QOF v36 Codes for relevant malignancies	Cambridge comorbidity score
cancer	xByu1000	[X]Other sarcomas of the liver	QOF v36 Codes for relevant malignancies
cancer	xByu1100	[X]Other specified carcinomas of liver	QOF v36 Codes for relevant malignancies	Cambridge comorbidity score
cancer	xByu1200	[X]Malignant neoplasm of intestinal tract, part unspecified	QOF v36 Codes for relevant malignancies	Cambridge comorbidity score
cancer	xByu1300	[X]Malignant neoplsm/ill-defin sites within digestive system	QOF v36 Codes for relevant malignancies	Cambridge comorbidity score
cancer	xByu2.00	[X]Malignant neoplasm of respiratory and intrathoracic orga	QOF v36 Codes for relevant malignancies	Cambridge comorbidity score
cancer	xByu2000	[X]Malignant neoplasm of bronchus or lung, unspecified	QOF v36 Codes for relevant malignancies	Cambridge comorbidity score
cancer	xByu2100	[X]Malignant neoplasm/overlap lesion/heart,mediastinm+pleura	QOF v36 Codes for relevant malignancies	Cambridge comorbidity score
cancer	xByu2200	[X]Malignant neoplasm/upper resp tract, part unspecified	QOF v36 Codes for relevant malignancies
cancer	xByu2300	[X]Malignant neopl/overlapping les/resp+intrathoracic organs	QOF v36 Codes for relevant malignancies	Cambridge comorbidity score
cancer	xByu2400	[X]Malignant neoplasm/ill-defined sites within resp system	QOF v36 Codes for relevant malignancies	Cambridge comorbidity score
cancer	xByu2500	[X]Malignant neoplasm of mediastinum, part unspecified	QOF v36 Codes for relevant malignancies	Cambridge comorbidity score
cancer	xByu3.00	[X]Malignant neoplasm of bone and articular cartilage	QOF v36 Codes for relevant malignancies	Cambridge comorbidity score
cancer	xByu3000	[X]Mal neoplasm/overlap lesion/bone+articular cartilage/limb	QOF v36 Codes for relevant malignancies
cancer	xByu3100	[X]Malignant neoplasm/bones+articular cartilage/limb,unspfd	QOF v36 Codes for relevant malignancies	Cambridge comorbidity score
cancer	xByu3200	[X]Malignant neoplasm/overlap lesion/bone+articulr cartilage	QOF v36 Codes for relevant malignancies	Cambridge comorbidity score
cancer	xByu3300	[X]Malignant neoplasm/bone+articular cartilage, unspecified	QOF v36 Codes for relevant malignancies	Cambridge comorbidity score
cancer	xByu4.00	[X]Melanoma and other malignant neoplasms of skin	QOF v36 Codes for relevant malignancies	Cambridge comorbidity score
cancer	xByu4000	[X]Malignant melanoma of other+unspecified parts of face	QOF v36 Codes for relevant malignancies	Cambridge comorbidity score
cancer	xByu4100	[X]Malignant melanoma of skin, unspecified	QOF v36 Codes for relevant malignancies	Cambridge comorbidity score
cancer	xByu5.00	[X]Malignant neoplasm of mesothelial and soft tissue	QOF v36 Codes for relevant malignancies	Cambridge comorbidity score
cancer	xByu5000	[X]Mesothelioma of other sites	QOF v36 Codes for relevant malignancies	Cambridge comorbidity score
cancer	xByu5011	[X]Mesothelioma of lung	QOF v36 Codes for relevant malignancies	Cambridge comorbidity score
cancer	xByu5100	[X]Mesothelioma, unspecified	QOF v36 Codes for relevant malignancies	Cambridge comorbidity score
cancer	xByu5200	[X]Kaposi's sarcoma of multiple organs	QOF v36 Codes for relevant malignancies
cancer	xByu5300	[X]Kaposi's sarcoma, unspecified	QOF v36 Codes for relevant malignancies	Cambridge comorbidity score
cancer	xByu5400	[X]Malignant neoplasm/peripheral nerves of trunk,unspecified	QOF v36 Codes for relevant malignancies	Cambridge comorbidity score
cancer	xByu5500	[X]Mal neoplasm/overlap les/periph nerv+autonomic nerv systm	QOF v36 Codes for relevant malignancies
cancer	xByu5700	[X]Malignant neoplasm of peritoneum, unspecified	QOF v36 Codes for relevant malignancies	Cambridge comorbidity score
cancer	xByu5800	[X]Mal neoplasm/connective+soft tissue of trunk,unspecified	QOF v36 Codes for relevant malignancies	Cambridge comorbidity score
cancer	xByu5900	[X]Malignant neoplasm/connective + soft tissue,unspecified	QOF v36 Codes for relevant malignancies	Cambridge comorbidity score
cancer	xByu5A00	[X]Malignant neoplasm overlapping lesion of skin	QOF v36 Codes for relevant malignancies	Cambridge comorbidity score
cancer	xByu5B00	[X]Kaposi's sarcoma of other sites	QOF v36 Codes for relevant malignancies	Cambridge comorbidity score
cancer	xByu6.00	[X]Malignant neoplasm of breast	QOF v36 Codes for relevant malignancies	Cambridge comorbidity score
cancer	xByu7.00	[X]Malignant neoplasm of female genital organs	QOF v36 Codes for relevant malignancies	Cambridge comorbidity score
cancer	xByu7000	[X]Malignant neoplasm of uterine adnexa, unspecified	QOF v36 Codes for relevant malignancies	Cambridge comorbidity score
cancer	xByu7100	[X]Malignant neoplasm/other specified female genital organs	QOF v36 Codes for relevant malignancies	Cambridge comorbidity score
cancer	xByu7200	[X]Malignant neoplasm/overlapping lesion/feml genital organs	QOF v36 Codes for relevant malignancies
cancer	xByu7300	[X]Malignant neoplasm of female genital organ, unspecified	QOF v36 Codes for relevant malignancies	Cambridge comorbidity score
cancer	xByu8.00	[X]Malignant neoplasm of male genital organs	QOF v36 Codes for relevant malignancies	Cambridge comorbidity score
cancer	xByu8000	[X]Malignant neoplasm/other specified male genital organs	QOF v36 Codes for relevant malignancies	Cambridge comorbidity score
cancer	xByu8200	[X]Malignant neoplasm of male genital organ, unspecified	QOF v36 Codes for relevant malignancies	Cambridge comorbidity score
cancer	xByu9.00	[X]Malignant neoplasm of urinary tract	QOF v36 Codes for relevant malignancies	Cambridge comorbidity score
cancer	xByu9000	[X]Malignant neoplasm of urinary organ, unspecified	QOF v36 Codes for relevant malignancies	Cambridge comorbidity score
cancer	xByuA.00	[X]Malignant neoplasm of eye, brain and other parts of cent	QOF v36 Codes for relevant malignancies	Cambridge comorbidity score
cancer	xByuA000	[X]Malignant neoplasm/other and unspecified cranial nerves	QOF v36 Codes for relevant malignancies	Cambridge comorbidity score
cancer	xByuA100	[X]Malignant neoplasm/central nervous system, unspecified	QOF v36 Codes for relevant malignancies	Cambridge comorbidity score
cancer	xByuA200	[X]Malignant neoplasm of meninges, unspecified	QOF v36 Codes for relevant malignancies	Cambridge comorbidity score
cancer	xByuA300	[X]Malig neopl, overlap lesion brain & other part of CNS	QOF v36 Codes for relevant malignancies	Cambridge comorbidity score
cancer	xByuB.00	[X]Malignant neoplasm of thyroid and other endocrine glands	QOF v36 Codes for relevant malignancies	Cambridge comorbidity score
cancer	xByuB100	[X]Malignant neoplasm of endocrine gland, unspecified	QOF v36 Codes for relevant malignancies	Cambridge comorbidity score
cancer	xByuC.00	[X]Malignant neoplasm of ill-defined, secondary and unspeci	QOF v36 Codes for relevant malignancies	Cambridge comorbidity score
cancer	xByuC000	[X]Malignant neoplasm of other specified sites	QOF v36 Codes for relevant malignancies	Cambridge comorbidity score
cancer	xByuC100	[X]Malignant neoplasm/overlap lesion/other+ill-defined sites	QOF v36 Codes for relevant malignancies	Cambridge comorbidity score
cancer	xByuC200	[X]2ndry+unspcf malignant neoplasm lymph nodes/multi regions	QOF v36 Codes for relevant malignancies	Cambridge comorbidity score
cancer	xByuC300	[X]Secondary malignant neoplasm/oth+unspc respiratory organs	QOF v36 Codes for relevant malignancies	Cambridge comorbidity score
cancer	xByuC400	[X]Secondary malignant neoplasm/oth+unspcfd digestive organs	QOF v36 Codes for relevant malignancies	Cambridge comorbidity score
cancer	xByuC500	[X]2ndry malignant neoplasm/bladder+oth+unsp urinary organs	QOF v36 Codes for relevant malignancies	Cambridge comorbidity score
cancer	xByuC600	[X]2ndry malignant neoplasm/oth+unspec parts/nervous system	QOF v36 Codes for relevant malignancies	Cambridge comorbidity score
cancer	xByuC700	[X]Secondary malignant neoplasm of other specified sites	QOF v36 Codes for relevant malignancies	Cambridge comorbidity score
cancer	xByuC800	[X]Malignant neoplasm without specification of site	QOF v36 Codes for relevant malignancies	Cambridge comorbidity score
cancer	xByuD.00	[X]Malignant neoplasms of lymphoid, haematopoietic and rela	QOF v36 Codes for relevant malignancies	Cambridge comorbidity score
cancer	xByuD000	[X]Other Hodgkin's disease	QOF v36 Codes for relevant malignancies	Cambridge comorbidity score
cancer	xByuD100	[X]Other types of follicular non-Hodgkin's lymphoma	QOF v36 Codes for relevant malignancies	Cambridge comorbidity score
cancer	xByuD200	[X]Other types of diffuse non-Hodgkin's lymphoma	QOF v36 Codes for relevant malignancies	Cambridge comorbidity score
cancer	xByuD300	[X]Other specified types of non-Hodgkin's lymphoma	QOF v36 Codes for relevant malignancies	Cambridge comorbidity score
cancer	xByuD400	[X]Other malignant immunoproliferative diseases	QOF v36 Codes for relevant malignancies	Cambridge comorbidity score
cancer	xByuD500	[X]Other lymphoid leukaemia	QOF v36 Codes for relevant malignancies	Cambridge comorbidity score
cancer	xByuD600	[X]Other myeloid leukaemia	QOF v36 Codes for relevant malignancies	Cambridge comorbidity score
cancer	xByuD700	[X]Other monocytic leukaemia	QOF v36 Codes for relevant malignancies	Cambridge comorbidity score
cancer	xByuD800	[X]Other specified leukaemias	QOF v36 Codes for relevant malignancies	Cambridge comorbidity score
cancer	xByuD900	[X]Other leukaemia of unspecified cell type		Cambridge comorbidity score
cancer	xByuDA00	[X]Oth spcf mal neoplsm/lymphoid,haematopoietic+rltd tissue	QOF v36 Codes for relevant malignancies
cancer	xByuDB00	[X]Mal neoplasm/lymphoid,haematopoietic+related tissu,unspcf	QOF v36 Codes for relevant malignancies	Cambridge comorbidity score
cancer	xByuDC00	[X]Diffuse non-Hodgkin's lymphoma, unspecified	QOF v36 Codes for relevant malignancies	Cambridge comorbidity score
cancer	xByuDD00	[X]Oth and unspecif peripheral & cutaneous T-cell lymphomas	QOF v36 Codes for relevant malignancies
cancer	xByuDE00	[X]Unspecified B-cell non-Hodgkin's lymphoma	QOF v36 Codes for relevant malignancies	Cambridge comorbidity score
cancer	xByuDF00	[X]Non-Hodgkin's lymphoma, unspecified type	QOF v36 Codes for relevant malignancies	Cambridge comorbidity score
cancer	xByuDF11	[X]Non-Hodgkin's lymphoma NOS	QOF v36 Codes for relevant malignancies	Cambridge comorbidity score
cancer	xByuE.00	[X]Malignant neoplasms/independent (primary) multiple sites	QOF v36 Codes for relevant malignancies	Cambridge comorbidity score
cancer	xByuE000	[X]Malignant neoplasms/independent(primary)multiple sites	QOF v36 Codes for relevant malignancies	Cambridge comorbidity score
cancer	xC184.00	Multiple endocrine neoplasia syndrome type 1	QOF v36 Codes for relevant malignancies
cancer	xK01w100	Drash syndrome	QOF v36 Codes for relevant malignancies
cancer	xK01w111	Nephrotic syndrome with pseudohermaphroditism	QOF v36 Codes for relevant malignancies
cancer	xK01w112	Wilms' tumour + nephrotic syndrome + pseudohermaphroditism	QOF v36 Codes for relevant malignancies
cancer	xK132300	Acquired renal cyst with neoplastic change	QOF v36 Codes for relevant malignancies
copd	x14B3.12	History of chronic obstructive pulmonary disease		Cambridge comorbidity score
copd	x14OX.00	At risk of chronic obstructive pulmonary diseas exacerbation		Cambridge comorbidity score
copd	xH3...00	Chronic obstructive pulmonary disease	QOF v.36: COPD codes	Cambridge comorbidity score
copd	xH3...11	Chronic obstructive airways disease	QOF v.36: COPD codes	Cambridge comorbidity score
copd	xH31..00	Chronic bronchitis	QOF v.36: COPD codes	Cambridge comorbidity score
copd	xH310.00	Simple chronic bronchitis	QOF v.36: COPD codes	Cambridge comorbidity score
copd	xH310000	Chronic catarrhal bronchitis	QOF v.36: COPD codes	Cambridge comorbidity score
copd	xH310100	Smokers' cough		Cambridge comorbidity score
copd	xH310z00	Simple chronic bronchitis NOS	QOF v.36: COPD codes	Cambridge comorbidity score
copd	xH311.00	Mucopurulent chronic bronchitis	QOF v.36: COPD codes	Cambridge comorbidity score
copd	xH311000	Purulent chronic bronchitis	QOF v.36: COPD codes	Cambridge comorbidity score
copd	xH311100	Fetid chronic bronchitis	QOF v.36: COPD codes	Cambridge comorbidity score
copd	xH311z00	Mucopurulent chronic bronchitis NOS	QOF v.36: COPD codes	Cambridge comorbidity score
copd	xH312.00	Obstructive chronic bronchitis	QOF v.36: COPD codes	Cambridge comorbidity score
copd	xH312000	Chronic asthmatic bronchitis	QOF v.36: COPD codes	Cambridge comorbidity score
copd	xH312011	Chronic wheezy bronchitis	QOF v.36: COPD codes	Cambridge comorbidity score
copd	xH312100	Emphysematous bronchitis	QOF v.36: COPD codes	Cambridge comorbidity score
copd	xH312200	Acute exacerbation of chronic obstructive airways disease		Cambridge comorbidity score
copd	xH312300	Bronchiolitis obliterans	QOF v.36: COPD codes	Cambridge comorbidity score
copd	xH312z00	Obstructive chronic bronchitis NOS	QOF v.36: COPD codes	Cambridge comorbidity score
copd	xH313.00	Mixed simple and mucopurulent chronic bronchitis	QOF v.36: COPD codes	Cambridge comorbidity score
copd	xH31y.00	Other chronic bronchitis	QOF v.36: COPD codes	Cambridge comorbidity score
copd	xH31y000	Chronic tracheitis		Cambridge comorbidity score
copd	xH31y100	Chronic tracheobronchitis	QOF v.36: COPD codes	Cambridge comorbidity score
copd	xH31yz00	Other chronic bronchitis NOS	QOF v.36: COPD codes	Cambridge comorbidity score
copd	xH31z.00	Chronic bronchitis NOS	QOF v.36: COPD codes	Cambridge comorbidity score
copd	xH32..00	Emphysema	QOF v.36: COPD codes	Cambridge comorbidity score
copd	xH320.00	Chronic bullous emphysema	QOF v.36: COPD codes	Cambridge comorbidity score
copd	xH320000	Segmental bullous emphysema	QOF v.36: COPD codes	Cambridge comorbidity score
copd	xH320100	Zonal bullous emphysema	QOF v.36: COPD codes	Cambridge comorbidity score
copd	xH320200	Giant bullous emphysema	QOF v.36: COPD codes	Cambridge comorbidity score
copd	xH320300	Bullous emphysema with collapse	QOF v.36: COPD codes	Cambridge comorbidity score
copd	xH320311	Tension pneumatocoele	QOF v.36: COPD codes	Cambridge comorbidity score
copd	xH320z00	Chronic bullous emphysema NOS	QOF v.36: COPD codes	Cambridge comorbidity score
copd	xH321.00	Panlobular emphysema	QOF v.36: COPD codes	Cambridge comorbidity score
copd	xH322.00	Centrilobular emphysema	QOF v.36: COPD codes	Cambridge comorbidity score
copd	xH32y.00	Other emphysema	QOF v.36: COPD codes	Cambridge comorbidity score
copd	xH32y000	Acute vesicular emphysema	QOF v.36: COPD codes	Cambridge comorbidity score
copd	xH32y100	Atrophic (senile) emphysema	QOF v.36: COPD codes	Cambridge comorbidity score
copd	xH32y111	Acute interstitial emphysema	QOF v.36: COPD codes	Cambridge comorbidity score
copd	xH32y200	MacLeod's unilateral emphysema	QOF v.36: COPD codes	Cambridge comorbidity score
copd	xH32yz00	Other emphysema NOS	QOF v.36: COPD codes	Cambridge comorbidity score
copd	xH32z.00	Emphysema NOS	QOF v.36: COPD codes	Cambridge comorbidity score
copd	xH36..00	Mild chronic obstructive pulmonary disease	QOF v.36: COPD codes	Cambridge comorbidity score
copd	xH37..00	Moderate chronic obstructive pulmonary disease	QOF v.36: COPD codes	Cambridge comorbidity score
copd	xH38..00	Severe chronic obstructive pulmonary disease	QOF v.36: COPD codes	Cambridge comorbidity score
copd	xH39..00	Very severe chronic obstructive pulmonary disease	QOF v.36: COPD codes	Cambridge comorbidity score
copd	xH3A..00	End stage chronic obstructive airways disease	QOF v.36: COPD codes	Cambridge comorbidity score
copd	xH3B..00	Asthma-chronic obstructive pulmonary disease overlap syndrom	QOF v.36: COPD codes
copd	xH3y..00	Other specified chronic obstructive airways disease	QOF v.36: COPD codes	Cambridge comorbidity score
copd	xH3y..11	Other specified chronic obstructive pulmonary disease	QOF v.36: COPD codes	Cambridge comorbidity score
copd	xH3y0.00	Chronic obstruct pulmonary dis with acute lower resp infectn		Cambridge comorbidity score
copd	xH3y1.00	Chron obstruct pulmonary dis wth acute exacerbation, unspec		Cambridge comorbidity score
copd	xH3z..00	Chronic obstructive airways disease NOS	QOF v.36: COPD codes	Cambridge comorbidity score
copd	xH3z..11	Chronic obstructive pulmonary disease NOS	QOF v.36: COPD codes	Cambridge comorbidity score
copd	xH464000	Chronic emphysema due to chemical fumes	QOF v.36: COPD codes
copd	xH464100	Obliterative bronchiolitis due to chemical fumes	QOF v.36: COPD codes
copd	xH583200	Eosinophilic bronchitis	QOF v.36: COPD codes
copd	xHyu3000	[X]Other emphysema	QOF v.36: COPD codes
copd	xHyu3100	[X]Other specified chronic obstructive pulmonary disease	QOF v.36: COPD codes
definite death	x1016000000	Death administration	identified in search
definite death	x1016500000	Cause of death	identified in search
definite death	x22J..00	O/E - dead	identified in search
definite death	x22J..11	O/E - dead - condition fatal	identified in search
definite death	x22J..12	Death	identified in search
definite death	x22J..13	Died	identified in search
definite death	x22J..14	Patient died	identified in search
definite death	x22J3.00	O/E - dead - unattended death	identified in search
definite death	x22J4.00	O/E - dead - sudden death	identified in search
definite death	x22J6.00	O/E - dead - suspicious death	identified in search
definite death	x22J8.00	Death - cause unknown	identified in search
definite death	x22JZ.00	O/E - dead NOS	identified in search
definite death	x236..12	O/E - respiratory death	identified in search
definite death	x4K9..00	Post mortem exam.	identified in search
definite death	x4K91.00	Post mortem exam. requested	identified in search
definite death	x4K92.00	Coroner's post mortem exam.	identified in search
definite death	x4K94.00	Post mortem exam. done	identified in search
definite death	x4K95.00	Post mortem result	identified in search
definite death	x4K96.00	Post mortem request	identified in search
definite death	x4K9Z.00	Post mortem exam. NOS	identified in search
definite death	x7L1M000	Preoperative anaesthetic death	identified in search
definite death	x8HG..00	Died in hospital	identified in search
definite death	x8HG..11	Death in hospital	identified in search
definite death	x9134.00	Registration ghost - deceased	identified in search
definite death	x9134.11	Registration ghost - dead	identified in search
definite death	x9134.12	Registration ghost - died	identified in search
definite death	x9234.00	FP22-death	identified in search
definite death	x94...00	Death administration	identified in search
definite death	x94...11	Administration after pat. died	identified in search
definite death	x941..00	Death certificate form Med A	identified in search
definite death	x941..11	Certificate - death	identified in search
definite death	x9412.00	Death cert. Med A signed	identified in search
definite death	x9414.00	Med A not signed-coroner case	identified in search
definite death	x941Z.00	Death cert. Med A NOS	identified in search
definite death	x943..00	Report for Coroner	identified in search
definite death	x9431.00	Coroner report - requested	identified in search
definite death	x9432.00	Coroner report - sent off	identified in search
definite death	x9433.00	Coroner report - paid for	identified in search
definite death	x943Z.00	Report for Coroner NOS	identified in search
definite death	x944..00	Coroner's post-mortem report	identified in search
definite death	x9441.00	Coroner's PM report awaited	identified in search
definite death	x9442.00	Coroner's PM report requested	identified in search
definite death	x9443.00	Coroner's PM report received	identified in search
definite death	x944Z.00	Coroner's PM report NOS	identified in search
definite death	x945..00	Hospital death discharge notif	identified in search
definite death	x9451.00	Death notif. from hospital	identified in search
definite death	x9452.00	Await hosp death disch letter	identified in search
definite death	x9453.00	Receiv hosp death disch letter	identified in search
definite death	x945Z.00	Hospital death disch. NOS	identified in search
definite death	x946..00	Death notif.- non.hosp source	identified in search
definite death	x947..00	Cause of death clarif. SD17/18	identified in search
definite death	x947..11	SD17 - cause of death clarif	identified in search
definite death	x947Z.00	SD17/18 cause of death NOS	identified in search
definite death	x949..00	Patient died - to record place	identified in search
definite death	x949..11	Dead - place patient died	identified in search
definite death	x949..12	Deceased - place patient died	identified in search
definite death	x949..13	Died - place patient died	identified in search
definite death	x949..14	Place of death	identified in search
definite death	x9491.00	Patient died at home	identified in search
definite death	x9492.00	Patient died in part 3 accom.	identified in search
definite death	x9493.00	Patient died in nursing home	identified in search
definite death	x9494.00	Patient died in resid.inst.NOS	identified in search
definite death	x9495.00	Patient died in hospital	identified in search
definite death	x9496.00	Patient died in street	identified in search
definite death	x9497.00	Patient died in publ.place NOS	identified in search
definite death	x9498.00	Dead on arrival at hospital	identified in search
definite death	x9499.00	Found dead at accident site	identified in search
definite death	x949A.00	Patient died in hospice	identified in search
definite death	x949B.00	Patient died in community hospital	identified in search
definite death	x949D.00	Patient died in care home	identified in search
definite death	x949E.00	Patient died in usual place of residence	identified in search
definite death	x949F.00	Died in ambulance	identified in search
definite death	x949J.00	Died in mental health unit	identified in search
definite death	x949Z.00	Patient died in place NOS	identified in search
definite death	x94A..11	Referral to coroner	identified in search
definite death	x94B..00	Cause of death	identified in search
definite death	x94B..11	Condition fatal-cause of death	identified in search
definite death	x94C..00	Post mortem report	identified in search
definite death	x94C0.00	Post mortem report received	identified in search
definite death	x94D..00	Hospital notified of death	identified in search
definite death	x94E..00	Date of death	identified in search
definite death	x94Z..00	Death administration NOS	identified in search
definite death	x9m06.00	Excluded from diabetic retinopathy screening as deceased	identified in search
definite death	xR21..00	[D]Sudden death, cause unknown	identified in search
definite death	xR211.00	[D]Instantaneous death	identified in search
definite death	xR212.00	[D]Death less than 24 hours from onset of illness	identified in search
definite death	xR212000	[D]Death, not instantaneous cause unknown	identified in search
definite death	xR212100	[D]Died, with no sign of disease	identified in search
definite death	xR212z00	[D]Death less than 24 hours from onset of illness NOS	identified in search
definite death	xR213.00	[D]Unattended death	identified in search
definite death	xR213000	[D]Found after death, unknown cause of death	identified in search
definite death	xR213100	[D]Found dead	identified in search
definite death	xR213z00	[D]Unattended death NOS	identified in search
definite death	xR21z.00	[D]Sudden death, cause unknown NOS	identified in search
definite death	xRyuC100	[X]Other sudden death, cause unknown	identified in search
definite death	xT0y0.00	Found dead on railway right-of-way unspecified	identified in search
definite death	xT0y0200	Found dead on railway unspecified - pedestrian	identified in search
definite death	xT0y0300	Found dead on railway unspecified - cyclist	identified in search
definite death	xZV68011	[V]Issue of death certificate	identified in search
dementia	x1461.00	H/O: dementia		Cambridge comorbidity score
dementia	xA411.00	Jakob-Creutzfeldt disease	QOF v.36: Dementia Codes
dementia	xA411000	Sporadic Creutzfeldt-Jakob disease	QOF v.36: Dementia Codes
dementia	xA411011	Sporadic CJD (Creutzfeldt-Jakob disease)	QOF v.36: Dementia Codes
dementia	xE00..00	Senile and presenile organic psychotic conditions	QOF v.36: Dementia Codes	Cambridge comorbidity score
dementia	xE00..11	Senile dementia	QOF v.36: Dementia Codes	Cambridge comorbidity score
dementia	xE00..12	Senile/presenile dementia	QOF v.36: Dementia Codes	Cambridge comorbidity score
dementia	xE000.00	Uncomplicated senile dementia	QOF v.36: Dementia Codes	Cambridge comorbidity score
dementia	xE001.00	Presenile dementia	QOF v.36: Dementia Codes	Cambridge comorbidity score
dementia	xE001000	Uncomplicated presenile dementia	QOF v.36: Dementia Codes	Cambridge comorbidity score
dementia	xE001100	Presenile dementia with delirium	QOF v.36: Dementia Codes	Cambridge comorbidity score
dementia	xE001200	Presenile dementia with paranoia	QOF v.36: Dementia Codes	Cambridge comorbidity score
dementia	xE001300	Presenile dementia with depression	QOF v.36: Dementia Codes	Cambridge comorbidity score
dementia	xE001z00	Presenile dementia NOS	QOF v.36: Dementia Codes	Cambridge comorbidity score
dementia	xE002.00	Senile dementia with depressive or paranoid features	QOF v.36: Dementia Codes	Cambridge comorbidity score
dementia	xE002000	Senile dementia with paranoia	QOF v.36: Dementia Codes	Cambridge comorbidity score
dementia	xE002100	Senile dementia with depression	QOF v.36: Dementia Codes	Cambridge comorbidity score
dementia	xE002z00	Senile dementia with depressive or paranoid features NOS	QOF v.36: Dementia Codes	Cambridge comorbidity score
dementia	xE003.00	Senile dementia with delirium	QOF v.36: Dementia Codes	Cambridge comorbidity score
dementia	xE004.00	Arteriosclerotic dementia	QOF v.36: Dementia Codes	Cambridge comorbidity score
dementia	xE004.11	Multi infarct dementia	QOF v.36: Dementia Codes	Cambridge comorbidity score
dementia	xE004000	Uncomplicated arteriosclerotic dementia	QOF v.36: Dementia Codes	Cambridge comorbidity score
dementia	xE004100	Arteriosclerotic dementia with delirium	QOF v.36: Dementia Codes	Cambridge comorbidity score
dementia	xE004200	Arteriosclerotic dementia with paranoia	QOF v.36: Dementia Codes	Cambridge comorbidity score
dementia	xE004300	Arteriosclerotic dementia with depression	QOF v.36: Dementia Codes	Cambridge comorbidity score
dementia	xE004z00	Arteriosclerotic dementia NOS	QOF v.36: Dementia Codes	Cambridge comorbidity score
dementia	xE00y.00	Other senile and presenile organic psychoses	QOF v.36: Dementia Codes
dementia	xE00y.11	Presbyophrenic psychosis	QOF v.36: Dementia Codes
dementia	xE00z.00	Senile or presenile psychoses NOS	QOF v.36: Dementia Codes
dementia	xE012.00	Other alcoholic dementia	QOF v.36: Dementia Codes	Cambridge comorbidity score
dementia	xE012.11	Alcoholic dementia NOS	QOF v.36: Dementia Codes	Cambridge comorbidity score
dementia	xE012000	Chronic alcoholic brain syndrome	QOF v.36: Dementia Codes
dementia	xE02y100	Drug-induced dementia	QOF v.36: Dementia Codes
dementia	xE041.00	Dementia in conditions EC	QOF v.36: Dementia Codes	Cambridge comorbidity score
dementia	xEu00.00	[X]Dementia in Alzheimer's disease	QOF v.36: Dementia Codes	Cambridge comorbidity score
dementia	xEu00000	[X]Dementia in Alzheimer's disease with early onset	QOF v.36: Dementia Codes	Cambridge comorbidity score
dementia	xEu00011	[X]Presenile dementia,Alzheimer's type	QOF v.36: Dementia Codes	Cambridge comorbidity score
dementia	xEu00012	[X]Primary degen dementia, Alzheimer's type, presenile onset	QOF v.36: Dementia Codes	Cambridge comorbidity score
dementia	xEu00013	[X]Alzheimer's disease type 2	QOF v.36: Dementia Codes	Cambridge comorbidity score
dementia	xEu00100	[X]Dementia in Alzheimer's disease with late onset	QOF v.36: Dementia Codes	Cambridge comorbidity score
dementia	xEu00111	[X]Alzheimer's disease type 1	QOF v.36: Dementia Codes	Cambridge comorbidity score
dementia	xEu00112	[X]Senile dementia,Alzheimer's type	QOF v.36: Dementia Codes	Cambridge comorbidity score
dementia	xEu00113	[X]Primary degen dementia of Alzheimer's type, senile onset	QOF v.36: Dementia Codes	Cambridge comorbidity score
dementia	xEu00200	[X]Dementia in Alzheimer's dis, atypical or mixed type	QOF v.36: Dementia Codes	Cambridge comorbidity score
dementia	xEu00z00	[X]Dementia in Alzheimer's disease, unspecified	QOF v.36: Dementia Codes	Cambridge comorbidity score
dementia	xEu00z11	[X]Alzheimer's dementia unspec	QOF v.36: Dementia Codes	Cambridge comorbidity score
dementia	xEu01.00	[X]Vascular dementia	QOF v.36: Dementia Codes	Cambridge comorbidity score
dementia	xEu01.11	[X]Arteriosclerotic dementia	QOF v.36: Dementia Codes	Cambridge comorbidity score
dementia	xEu01000	[X]Vascular dementia of acute onset	QOF v.36: Dementia Codes	Cambridge comorbidity score
dementia	xEu01100	[X]Multi-infarct dementia	QOF v.36: Dementia Codes	Cambridge comorbidity score
dementia	xEu01111	[X]Predominantly cortical dementia	QOF v.36: Dementia Codes	Cambridge comorbidity score
dementia	xEu01200	[X]Subcortical vascular dementia	QOF v.36: Dementia Codes	Cambridge comorbidity score
dementia	xEu01300	[X]Mixed cortical and subcortical vascular dementia	QOF v.36: Dementia Codes	Cambridge comorbidity score
dementia	xEu01y00	[X]Other vascular dementia	QOF v.36: Dementia Codes	Cambridge comorbidity score
dementia	xEu01z00	[X]Vascular dementia, unspecified	QOF v.36: Dementia Codes	Cambridge comorbidity score
dementia	xEu02.00	[X]Dementia in other diseases classified elsewhere	QOF v.36: Dementia Codes	Cambridge comorbidity score
dementia	xEu02000	[X]Dementia in Pick's disease	QOF v.36: Dementia Codes	Cambridge comorbidity score
dementia	xEu02100	[X]Dementia in Creutzfeldt-Jakob disease	QOF v.36: Dementia Codes	Cambridge comorbidity score
dementia	xEu02200	[X]Dementia in Huntington's disease	QOF v.36: Dementia Codes	Cambridge comorbidity score
dementia	xEu02300	[X]Dementia in Parkinson's disease	QOF v.36: Dementia Codes	Cambridge comorbidity score
dementia	xEu02400	[X]Dementia in human immunodef virus [HIV] disease	QOF v.36: Dementia Codes	Cambridge comorbidity score
dementia	xEu02500	[X]Lewy body dementia	QOF v.36: Dementia Codes	Cambridge comorbidity score
dementia	xEu02y00	[X]Dementia in other specified diseases classif elsewhere	QOF v.36: Dementia Codes	Cambridge comorbidity score
dementia	xEu02z00	[X] Unspecified dementia	QOF v.36: Dementia Codes	Cambridge comorbidity score
dementia	xEu02z11	[X] Presenile dementia NOS	QOF v.36: Dementia Codes	Cambridge comorbidity score
dementia	xEu02z12	[X] Presenile psychosis NOS	QOF v.36: Dementia Codes
dementia	xEu02z13	[X] Primary degenerative dementia NOS	QOF v.36: Dementia Codes	Cambridge comorbidity score
dementia	xEu02z14	[X] Senile dementia NOS	QOF v.36: Dementia Codes	Cambridge comorbidity score
dementia	xEu02z15	[X] Senile psychosis NOS	QOF v.36: Dementia Codes
dementia	xEu02z16	[X] Senile dementia, depressed or paranoid type	QOF v.36: Dementia Codes	Cambridge comorbidity score
dementia	xEu04100	[X]Delirium superimposed on dementia	QOF v.36: Dementia Codes	Cambridge comorbidity score
dementia	xEu10700	[X]Men & behav dis due alcoh: resid & late-onset psychot dis	QOF v.36: Dementia Codes
dementia	xEu10711	[X]Alcoholic dementia NOS	QOF v.36: Dementia Codes	Cambridge comorbidity score
dementia	xEu10712	[X]Chronic alcoholic brain syndrome	QOF v.36: Dementia Codes
dementia	xF110.00	Alzheimer's disease	QOF v.36: Dementia Codes	Cambridge comorbidity score
dementia	xF110000	Alzheimer's disease with early onset	QOF v.36: Dementia Codes	Cambridge comorbidity score
dementia	xF110100	Alzheimer's disease with late onset	QOF v.36: Dementia Codes	Cambridge comorbidity score
dementia	xF111.00	Pick's disease	QOF v.36: Dementia Codes	Cambridge comorbidity score
dementia	xF112.00	Senile degeneration of brain	QOF v.36: Dementia Codes
dementia	xF116.00	Lewy body disease	QOF v.36: Dementia Codes	Cambridge comorbidity score
dementia	xF118.00	Frontotemporal degeneration	QOF v.36: Dementia Codes
dementia	xF11x700	Cerebral degeneration due to Jakob - Creutzfeldt disease	QOF v.36: Dementia Codes
dementia	xF21y200	Binswanger's disease	QOF v.36: Dementia Codes
dementia	xF21y211	Binswanger's encephalopathy	QOF v.36: Dementia Codes
dementia	xFyu3000	[X]Other Alzheimer's disease		Cambridge comorbidity score
epilepsy	xF132100	Progressive myoclonic epilepsy	Carey et al., 2017
epilepsy	xF132111	Unverricht - Lundborg disease	Carey et al., 2017
epilepsy	xF25..00	Epilepsy	Carey et al., 2017
epilepsy	xF250.00	Generalised nonconvulsive epilepsy	Carey et al., 2017
epilepsy	xF250200	Epileptic seizures - atonic	Carey et al., 2017
epilepsy	xF250300	Epileptic seizures - akinetic	Carey et al., 2017
epilepsy	xF250500	Lennox-Gastaut syndrome	Carey et al., 2017
epilepsy	xF250y00	Other specified generalised nonconvulsive epilepsy	Carey et al., 2017
epilepsy	xF250z00	Generalised nonconvulsive epilepsy NOS	Carey et al., 2017
epilepsy	xF251.00	Generalised convulsive epilepsy	Carey et al., 2017
epilepsy	xF251000	Grand mal (major) epilepsy	Carey et al., 2017
epilepsy	xF251011	Tonic-clonic epilepsy	Carey et al., 2017
epilepsy	xF251200	Epileptic seizures - clonic	Carey et al., 2017
epilepsy	xF251300	Epileptic seizures - myoclonic	Carey et al., 2017
epilepsy	xF251400	Epileptic seizures - tonic	Carey et al., 2017
epilepsy	xF251500	Tonic-clonic epilepsy	Carey et al., 2017
epilepsy	xF251y00	Other specified generalised convulsive epilepsy	Carey et al., 2017
epilepsy	xF251z00	Generalised convulsive epilepsy NOS	Carey et al., 2017
epilepsy	xF253.00	Grand mal status	Carey et al., 2017
epilepsy	xF253.11	Status epilepticus	Carey et al., 2017
epilepsy	xF254.00	Partial epilepsy with impairment of consciousness	Carey et al., 2017
epilepsy	xF254000	Temporal lobe epilepsy	Carey et al., 2017
epilepsy	xF254100	Psychomotor epilepsy	Carey et al., 2017
epilepsy	xF254200	Psychosensory epilepsy	Carey et al., 2017
epilepsy	xF254300	Limbic system epilepsy	Carey et al., 2017
epilepsy	xF254400	Epileptic automatism	Carey et al., 2017
epilepsy	xF254500	Complex partial epileptic seizure	Carey et al., 2017
epilepsy	xF254z00	Partial epilepsy with impairment of consciousness NOS	Carey et al., 2017
epilepsy	xF255.00	Partial epilepsy without impairment of consciousness	Carey et al., 2017
epilepsy	xF255000	Jacksonian, focal or motor epilepsy	Carey et al., 2017
epilepsy	xF255011	Focal epilepsy	Carey et al., 2017
epilepsy	xF255012	Motor epilepsy	Carey et al., 2017
epilepsy	xF255100	Sensory induced epilepsy	Carey et al., 2017
epilepsy	xF255200	Somatosensory epilepsy	Carey et al., 2017
epilepsy	xF255300	Visceral reflex epilepsy	Carey et al., 2017
epilepsy	xF255311	Partial epilepsy with autonomic symptoms	Carey et al., 2017
epilepsy	xF255400	Visual reflex epilepsy	Carey et al., 2017
epilepsy	xF255500	Unilateral epilepsy	Carey et al., 2017
epilepsy	xF255600	Simple partial epileptic seizure	Carey et al., 2017
epilepsy	xF255y00	Partial epilepsy without impairment of consciousness OS	Carey et al., 2017
epilepsy	xF255z00	Partial epilepsy without impairment of consciousness NOS	Carey et al., 2017
epilepsy	xF257.00	Kojevnikov's epilepsy	Carey et al., 2017
epilepsy	xF25B.00	Alcohol-induced epilepsy	Carey et al., 2017
epilepsy	xF25C.00	Drug-induced epilepsy	Carey et al., 2017
epilepsy	xF25D.00	Menstrual epilepsy	Carey et al., 2017
epilepsy	xF25E.00	Stress-induced epilepsy	Carey et al., 2017
epilepsy	xF25F.00	Photosensitive epilepsy	Carey et al., 2017
epilepsy	xF25X.00	Status epilepticus, unspecified	Carey et al., 2017
epilepsy	xF25y.00	Other forms of epilepsy	Carey et al., 2017
epilepsy	xF25y000	Cursive (running) epilepsy	Carey et al., 2017
epilepsy	xF25y100	Gelastic epilepsy	Carey et al., 2017
epilepsy	xF25y200	Locl-rlt(foc)(part)idiop epilep&epilptic syn seiz locl onset	Carey et al., 2017
epilepsy	xF25y300	Complex partial status epilepticus	Carey et al., 2017
epilepsy	xF25y500	Panayiotopoulos syndrome	Carey et al., 2017
epilepsy	xF25yz00	Other forms of epilepsy NOS	Carey et al., 2017
epilepsy	xF25z.00	Epilepsy NOS	Carey et al., 2017
epilepsy	xF25z.11	Fit (in known epileptic) NOS	Carey et al., 2017
genetic disorders	x1458.00	History of sickle cell anaemia	identified in search
genetic disorders	x42D4.00	RBC's - sickle cells present	identified in search
genetic disorders	x4L44.00	BRCA1 gene mutation positive	identified in search
genetic disorders	x4L46.00	BRCA2 gene mutation positive	identified in search
genetic disorders	x4L48.00	T cell gene rearrangement	identified in search
genetic disorders	x4L4A.00	Human epidermal growth factor receptor 2 gene positive	identified in search
genetic disorders	x4L4H.00	FBN1 gene mutation positive	identified in search
genetic disorders	x66k0.00	Cystic fibrosis annual review	identified in search
genetic disorders	xA75..12	Pfeiffer's disease	identified in search
genetic disorders	xA752.00	Pfeiffer's disease	identified in search
genetic disorders	xB33z111	Basal cell naevus syndrome	identified in search
genetic disorders	xB76C.00	Birt Hogg Dube syndrome	identified in search
genetic disorders	xB927.00	Neurofibromatosis - Von Recklinghausen's disease	identified in search
genetic disorders	xB927.12	Neurofibromatosis type 1	identified in search
genetic disorders	xB929.00	Neurofibromatosis type 2	identified in search
genetic disorders	xB937900	5Q minus syndrome	identified in search
genetic disorders	xB937911	Myelodysplastic syndrome isolated del(5q) chromosomal abnorm	identified in search
genetic disorders	xBBe1.00	[M]Neurofibromatosis NOS	identified in search
genetic disorders	xBBe1.11	[M]Multiple neurofibromatosis	identified in search
genetic disorders	xC030.00	Pendred's syndrome	identified in search
genetic disorders	xC151.12	Bartter's syndrome	identified in search
genetic disorders	xC151200	Bartter's syndrome	identified in search
genetic disorders	xC152.00	Adrenogenital disorders	identified in search
genetic disorders	xC152.12	Feminisation-adrenogenital	identified in search
genetic disorders	xC152811	Adrenogenital syndrome NOS	identified in search
genetic disorders	xC152y00	Other specified adrenogenital disorder	identified in search
genetic disorders	xC152z00	Adrenogenital disorder NOS	identified in search
genetic disorders	xC172111	Kallman's syndrome	identified in search
genetic disorders	xC180.11	Wermer's syndrome	identified in search
genetic disorders	xC181.12	Schmidt's syndrome	identified in search
genetic disorders	xC184.00	Multiple endocrine neoplasia syndrome type 1	identified in search
genetic disorders	xC1z5.00	Androgen resistance syndrome	identified in search
genetic disorders	xC1z5.11	Androgen insensitivity syndrome	identified in search
genetic disorders	xC1zy211	Sotos syndrome	identified in search
genetic disorders	xC1zy311	Donohue's syndrome	identified in search
genetic disorders	xC301.00	Phenylketonuria	identified in search
genetic disorders	xC302000	Alkaptonuria	identified in search
genetic disorders	xC302511	Oculocerebrorenal syndrome	identified in search
genetic disorders	xC302512	Oculocerebrorenal dystrophy	identified in search
genetic disorders	xC302711	Klein-Waardenberg's syndrome	identified in search
genetic disorders	xC302900	Hermansky-Pudlak syndrome	identified in search
genetic disorders	xC303300	Maple syrup urine disease	identified in search
genetic disorders	xC304300	Homocystinuria	identified in search
genetic disorders	xC304z11	Methionine malabsorption syndrome	identified in search
genetic disorders	xC308200	X-linked adrenoleucodystrophy	identified in search
genetic disorders	xC30y800	Glutaric aciduria Type 1	identified in search
genetic disorders	xC312.00	Hereditary fructose intolerance	identified in search
genetic disorders	xC325.11	Tangier disease	identified in search
genetic disorders	xC327.12	Fabry's disease	identified in search
genetic disorders	xC327.13	Pseudo - Hurler's disease	identified in search
genetic disorders	xC327100	Gaucher's disease	identified in search
genetic disorders	xC327200	Niemann-Pick disease	identified in search
genetic disorders	xC327411	Fabry's disease	identified in search
genetic disorders	xC327413	Anderson-Fabry disease	identified in search
genetic disorders	xC353700	X-linked hypophosphataemic rickets	identified in search
genetic disorders	xC353800	Autosomal dominant hypophosphataemic rickets	identified in search
genetic disorders	xC368000	Gitelman syndrome	identified in search
genetic disorders	xC36z.11	Liddle's syndrome	identified in search
genetic disorders	xC370.00	Cystic fibrosis	identified in search
genetic disorders	xC370000	Cystic fibrosis with no meconium ileus	identified in search
genetic disorders	xC370100	Cystic fibrosis with meconium ileus	identified in search
genetic disorders	xC370111	Meconium ileus in cystic fibrosis	identified in search
genetic disorders	xC370200	Cystic fibrosis with pulmonary manifestations	identified in search
genetic disorders	xC370400	Arthropathy in cystic fibrosis	identified in search
genetic disorders	xC370700	Liver disease due to cystic fibrosis	identified in search
genetic disorders	xC370800	Cystic fibrosis related cirrhosis	identified in search
genetic disorders	xC370900	Exacerbation of cystic fibrosis	identified in search
genetic disorders	xC370y00	Cystic fibrosis with other manifestations	identified in search
genetic disorders	xC370z00	Cystic fibrosis NOS	identified in search
genetic disorders	xC372.11	Lesch - Nyhan syndrome	identified in search
genetic disorders	xC372011	Lesch - Nyhan syndrome	identified in search
genetic disorders	xC372300	Lesch-Nyhan syndrome	identified in search
genetic disorders	xC373100	Familial Mediterranean fever	identified in search
genetic disorders	xC373411	Muckle-Wells syndrome	identified in search
genetic disorders	xC373A00	Hereditary periodic fever	identified in search
genetic disorders	xC373B00	Tumor necrosis factor receptor associated periodic syndrome	identified in search
genetic disorders	xC374000	Crigler - Najjar syndrome	identified in search
genetic disorders	xC374100	Dubin - Johnson syndrome	identified in search
genetic disorders	xC374300	Rotor syndrome	identified in search
genetic disorders	xC375.13	Hurler's syndrome	identified in search
genetic disorders	xC375.18	Sanfilippo's syndrome	identified in search
genetic disorders	xC375.19	Scheie's syndrome	identified in search
genetic disorders	xC375112	Hurler's syndrome	identified in search
genetic disorders	xC375113	Scheie's syndrome	identified in search
genetic disorders	xC375311	Sanfilippo syndrome	identified in search
genetic disorders	xC375411	Morquio - Brailsford syndrome	identified in search
genetic disorders	xC375611	Maroteaux - Lamy syndrome	identified in search
genetic disorders	xC375712	Sly syndrome	identified in search
genetic disorders	xC376000	Hereditary angio-oedema	identified in search
genetic disorders	xC376200	Alpha-1-antitrypsin deficiency	identified in search
genetic disorders	xC377111	Pseudo - Hurler's disease	identified in search
genetic disorders	xC37z.11	Marinesco-Sjogren syndrome	identified in search
genetic disorders	xC391100	Di George syndrome	identified in search
genetic disorders	xC391200	Wiskott - Aldrich syndrome	identified in search
genetic disorders	xC391300	Nezelof's syndrome	identified in search
genetic disorders	xC396.00	Immunodef follow hereditary defect respon Epstein-Barr vir	identified in search
genetic disorders	xD10..00	Hereditary haemolytic anaemias	identified in search
genetic disorders	xD100.00	Hereditary spherocytosis	identified in search
genetic disorders	xD100.12	Minkowski - Chauffard syndrome	identified in search
genetic disorders	xD101.00	Hereditary elliptocytosis	identified in search
genetic disorders	xD101.11	Ovalocytosis - hereditary	identified in search
genetic disorders	xD104211	Sickle-cell thalassaemia	identified in search
genetic disorders	xD104A00	Hereditary leptocytosis	identified in search
genetic disorders	xD106.00	Sickle-cell anaemia	identified in search
genetic disorders	xD106000	Sickle-cell anaemia of unspecified type	identified in search
genetic disorders	xD106100	Sickle-cell anaemia with no crisis	identified in search
genetic disorders	xD106200	Sickle-cell anaemia with crisis	identified in search
genetic disorders	xD106300	Sickle-cell anaemia with haemoglobin C disease	identified in search
genetic disorders	xD106400	Sickle-cell anaemia with haemoglobin D disease	identified in search
genetic disorders	xD106500	Sickle-cell anaemia with haemoglobin E disease	identified in search
genetic disorders	xD106z00	Sickle-cell anaemia NOS	identified in search
genetic disorders	xD107100	Hereditary persistence of fetal haemoglobin [HPFH]	identified in search
genetic disorders	xD10y.00	Other specified hereditary haemolytic anaemias	identified in search
genetic disorders	xD10yz00	Other specified hereditary haemolytic anaemia NOS	identified in search
genetic disorders	xD10z.00	Hereditary haemolytic anaemia NOS	identified in search
genetic disorders	xD112012	Marchiafava - Micheli syndrome	identified in search
genetic disorders	xD200.13	Blackfan - Diamond syndrome	identified in search
genetic disorders	xD200311	Blackfan - Diamond syndrome	identified in search
genetic disorders	xD303700	Factor V Leiden mutation	identified in search
genetic disorders	xD303800	Homozygous factor V Leiden mutation	identified in search
genetic disorders	xD303900	Heterozygous factor V Leiden mutation	identified in search
genetic disorders	xD30B.00	Protein C deficiency	identified in search
genetic disorders	xD311000	Hereditary haemorrhagic thrombasthenia	identified in search
genetic disorders	xD311011	Glanzmann's syndrome	identified in search
genetic disorders	xD313111	Hereditary thrombocytopenia NEC	identified in search
genetic disorders	xD313211	TAR syndrome	identified in search
genetic disorders	xD400.11	Kostmann's syndrome	identified in search
genetic disorders	xD402.00	Genetic leukocyte anomalies	identified in search
genetic disorders	xD402.13	Genetic leucocyte anomalies	identified in search
genetic disorders	xD403000	Hereditary eosinophilia	identified in search
genetic disorders	xDyu1200	[X]Other sickle-cell disorders	identified in search
genetic disorders	xEu84200	[X]Rett's syndrome	identified in search
genetic disorders	xF100000	Krabbe's disease	identified in search
genetic disorders	xF101600	Sandhoff disease	identified in search
genetic disorders	xF102100	Cerebral degeneration in Niemann-Pick disease	identified in search
genetic disorders	xF10y200	PEHO syndrome	identified in search
genetic disorders	xF130100	Hallervorden-Spatz disease	identified in search
genetic disorders	xF130600	Aicardi Goutieres syndrome	identified in search
genetic disorders	xF13C.00	Segawa syndrome	identified in search
genetic disorders	xF141.00	Hereditary spastic paraplegia	identified in search
genetic disorders	xF143.11	Roussy-Levy syndrome	identified in search
genetic disorders	xF14y011	Louis - Bar syndrome	identified in search
genetic disorders	xF150.11	Infantile spinal muscular atrophy	identified in search
genetic disorders	xF151.00	Spinal muscular atrophy	identified in search
genetic disorders	xF151000	Unspecified spinal muscular atrophy	identified in search
genetic disorders	xF151111	Juvenile spinal muscular atrophy	identified in search
genetic disorders	xF151200	Adult spinal muscular atrophy	identified in search
genetic disorders	xF151300	X-linked bulbo-spinal atrophy	identified in search
genetic disorders	xF151z00	Spinal muscular atrophy NOS	identified in search
genetic disorders	xF1y0.00	Fragile X associated tremor ataxia syndrome	identified in search
genetic disorders	xF1z..00	Hereditary and degenerative diseases of the CNS NOS	identified in search
genetic disorders	xF25G.11	Dravet syndrome	identified in search
genetic disorders	xF28y400	GLUT1 deficiency syndrome	identified in search
genetic disorders	xF28y411	Glucose transporter protein type 1 deficiency syndrome	identified in search
genetic disorders	xF360.00	Hereditary peripheral neuropathy	identified in search
genetic disorders	xF360z00	Hereditary peripheral neuropathy NOS	identified in search
genetic disorders	xF361000	Charcot-Marie-Tooth disease	identified in search
genetic disorders	xF361012	Charcot-Marie-Tooth syndrome	identified in search
genetic disorders	xF362.00	Hereditary sensory neuropathy	identified in search
genetic disorders	xF365.00	Neuropathy in association with hereditary ataxia	identified in search
genetic disorders	xF368000	Hereditary motor and sensory neuropathy type I	identified in search
genetic disorders	xF368100	Hereditary motor and sensory neuropathy type II	identified in search
genetic disorders	xF368200	Hereditary motor and sensory neuropathy type III	identified in search
genetic disorders	xF391.00	Hereditary progressive muscular dystrophy	identified in search
genetic disorders	xF391100	Erb's muscular dystrophy	identified in search
genetic disorders	xF391200	Pelvic muscular dystrophy	identified in search
genetic disorders	xF391300	Other limb-girdle muscular dystrophy	identified in search
genetic disorders	xF391400	Facioscapulohumeral muscular dystrophy	identified in search
genetic disorders	xF391500	Distal (Gower's) muscular dystrophy	identified in search
genetic disorders	xF391600	Ocular muscular dystrophy	identified in search
genetic disorders	xF391700	Oculopharyngeal muscular dystrophy	identified in search
genetic disorders	xF391800	Becker muscular dystrophy	identified in search
genetic disorders	xF391A00	Emery-Dreifuss muscular dystrophy	identified in search
genetic disorders	xF391y00	Other specified hereditary progressive muscular dystrophy	identified in search
genetic disorders	xF391z00	Hereditary progressive muscular dystrophy NOS	identified in search
genetic disorders	xF39z.00	Myopathy or muscular dystrophy NOS	identified in search
genetic disorders	xF422100	Proliferative retinopathy due to sickle cell disease	identified in search
genetic disorders	xF427G00	Hereditary drusen	identified in search
genetic disorders	xF427y00	Other specified hereditary retinal dystrophy	identified in search
genetic disorders	xF427z00	Hereditary retinal dystrophy NOS	identified in search
genetic disorders	xF435.00	Hereditary choroid dystrophies	identified in search
genetic disorders	xF435000	Unspecified hereditary choroid dystrophy	identified in search
genetic disorders	xF4B5.00	Hereditary corneal dystrophies	identified in search
genetic disorders	xF4B5z00	Hereditary corneal dystrophy NOS	identified in search
genetic disorders	xF4E4600	Other blepharophimosis	identified in search
genetic disorders	xF4H1600	Leber's hereditary optic atrophy	identified in search
genetic disorders	xF4H1700	Hereditary optic atrophy NOS	identified in search
genetic disorders	xF596.00	Maternally inherited deafness	identified in search
genetic disorders	xG558100	Cardiomyopathy in myotonic dystrophy	identified in search
genetic disorders	xG56y200	Romano - Ward syndrome	identified in search
genetic disorders	xG56y300	Jervell and Lange-Nielsen syndrome	identified in search
genetic disorders	xG57y200	Brugada syndrome	identified in search
genetic disorders	xG678.00	Cereb autosom dominant arteriop subcort infarcts leukoenceph	identified in search
genetic disorders	xG770.00	Hereditary haemorrhagic telangiectasia	identified in search
genetic disorders	xJ004900	Turner's tooth	identified in search
genetic disorders	xJ005000	Amelogenesis imperfecta	identified in search
genetic disorders	xJ005z00	Hereditary tooth structure disturbances NEC NOS	identified in search
genetic disorders	xK01w000	Finnish nephrosis syndrome	identified in search
genetic disorders	xK01w100	Drash syndrome	identified in search
genetic disorders	xK01x111	Kimmelstiel - Wilson disease	identified in search
genetic disorders	xK032400	Familial glomerulonephritis in Alport's syndrome	identified in search
genetic disorders	xK08yF00	Inherited renal tubule insuffic with cholestatic jaundice	identified in search
genetic disorders	xK0A5.00	Hereditary nephropathy not elsewhere classified	identified in search
genetic disorders	xK0A5200	Hereditry nephropathy NEC,difus membran glomerulnephritis	identified in search
genetic disorders	xK0A5700	Hereditary nephropathy,NEC,difus crescentic glomnephritis	identified in search
genetic disorders	xK0A5X00	Hereditary nephropathy, unspecif morphological changes	identified in search
genetic disorders	xK0G..00	Sickle cell nephropathy	identified in search
genetic disorders	xK13yA00	Dent's disease	identified in search
genetic disorders	xKyu0F00	[X]Hereditary nephropathy, unspecif morphological changes	identified in search
genetic disorders	xL252.00	Fetus with hereditary disease	identified in search
genetic disorders	xM211200	Keratoderma plantare sulcata	identified in search
genetic disorders	xM227.11	Schimmelpenning Fuerstein Mims syndrome	identified in search
genetic disorders	xM240J00	Alopecia hereditaria	identified in search
genetic disorders	xM292200	Leopard syndrome	identified in search
genetic disorders	xN13y100	Klippel's disease	identified in search
genetic disorders	xN374C00	Scoliosis in neurofibromatosis	identified in search
genetic disorders	xP10y000	Dandy - Walker syndrome with spina bifida	identified in search
genetic disorders	xP228300	Aicardi syndrome	identified in search
genetic disorders	xP22y111	Joubert syndrome	identified in search
genetic disorders	xP22y200	Gillespie syndrome	identified in search
genetic disorders	xP233.11	Dandy - Walker syndrome	identified in search
genetic disorders	xP235.00	X-linked hydrocephalus	identified in search
genetic disorders	xP2x2.00	Familial dysautonomia	identified in search
genetic disorders	xP2x5.00	Riley - Day syndrome	identified in search
genetic disorders	xP302.00	Cryptophthalmos syndrome	identified in search
genetic disorders	xP313.00	Lenz microphthalmia syndrome	identified in search
genetic disorders	xP342300	Peters-plus syndrome	identified in search
genetic disorders	xP3y0.00	Ocular albinism	identified in search
genetic disorders	xPB63500	Alagille syndrome	identified in search
genetic disorders	xPD12012	Autosomal recessive medullary cystic disease	identified in search
genetic disorders	xPD12211	Autosomal dominant medullary cystic disease	identified in search
genetic disorders	xPE00100	Asymmetrical crying face syndrome	identified in search
genetic disorders	xPF29.11	Ectrodactyly of finger	identified in search
genetic disorders	xPF55.11	Apert's syndrome	identified in search
genetic disorders	xPF55100	Acrocephalosyndactyly (Pfeiffer)	identified in search
genetic disorders	xPF55300	Saethre-Chotzen syndrome	identified in search
genetic disorders	xPF5y000	Cleidocranial dysostosis	identified in search
genetic disorders	xPF5y011	Cleidocranial dysplasia	identified in search
genetic disorders	xPFy1.00	Larsen's syndrome	identified in search
genetic disorders	xPFy3.00	Distal arthrogryposis syndrome	identified in search
genetic disorders	xPG03000	Muenke syndrome	identified in search
genetic disorders	xPG04.11	Crouzon's disease	identified in search
genetic disorders	xPG0C.00	Pierre - Robin syndrome	identified in search
genetic disorders	xPG0D.12	Treacher - Collins syndrome	identified in search
genetic disorders	xPG0E.11	Hallerman - Streif syndrome	identified in search
genetic disorders	xPG0F.00	Goldenhar's syndrome	identified in search
[truncated: 2,843 more rows]
